# Supplementary material for: 4,6-Di-tert-butyl-2,3-di­hydroxy­benzalde­hyde
Source: Acta Crystallogr Sect E Struct Rep Online. 2013 Sep 18;69(Pt 10):o1565. doi: 10.1107/S1600536813025488 (PMC3790425; doi:10.1107/S1600536813025488)
Supplement: Supplementary file 1 [file e-69-o1565-sup1.cif]

##############################################################################
#                                                                            #
# This CIF contains the data in a paper accepted for publication in          #
# Acta Crystallographica Section E. It conforms to the requirements of       #
# Notes for Authors for Acta Crystallographica Section E, and has been       #
# peer reviewed under the auspices of the IUCr Commission on Journals.       #
#                                                                            #
# Full details of the Crystallographic Information File format               #
# are given in the paper "The Crystallographic Information File (CIF):       #
# a New Standard Archive File for Crystallography" by S. R. Hall, F. H.      #
# Allen and I. D. Brown [Acta Cryst. (1991), A47, 655-685].                  #
#                                                                            #
# The current version of the core CIF dictionary is obtainable from          #
# ftp://ftp.iucr.org/pub/cif_core.dic.                                       #
#                                                                            #
# Software is freely available for graphical display of the structure(s)     #
# in this CIF. For information consult the CIF software page                 #
# http://www.iucr.org/resources/cif/software.                                #
#                                                                            #
# This file may be used for bona fide research purposes within the           #
# scientific community so long as proper attribution is given to the journal # 
# article from which it was obtained.                                        #
#                                                                            #
##############################################################################
data_global
_audit_creation_method     'form.cif (version 2.0)'
_journal_data_validation_number     ?
_journal_date_recd_electronic     2013-08-23
_journal_date_accepted     2013-09-13
_journal_name_full     'Acta Crystallographica, Section E'
_journal_year     2013
_journal_volume     69
_journal_issue     10
_journal_page_first     o1565
_journal_page_last     o1565
_journal_paper_category     QO
_journal_paper_doi     10.1107/S1600536813025488
_journal_coeditor_code     CV5427
_publ_contact_author_name     'Mr. M. Arsenyev'
_publ_contact_author_address
;
G.A.Razuvaev Institute of Organometallic Chemistry of Russian Academy of
Science
Tropinina str, 49, Nizhny Novgorod, 603950
Russian Federation
;
_publ_contact_author_email     'mars@iomc.ras.ru'
_publ_contact_author_fax     (831)4627497
_publ_contact_author_phone     (831)4627497
_publ_section_title
;
4,6-Di-<i>tert</i>-butyl-2,3-dihydroxybenzaldehyde
;
_publ_section_title_footnote     .
loop_
    _publ_author_name
    _publ_author_footnote
    _publ_author_address
    'Arsenyev, Max' ?
;
Laboratory of Free Radical Polymerization
G.A. Razuvaev Institute of Organometallic Chemistry of the Russian Academy of
Science
Tropinina str, 49, Nizhny Novgorod, 603950
Russian Federation
;
    'Baranov, Eugene' ?
;
Group of X-Ray Diffraction Investigations
G.A. Razuvaev Institute of Organometallic Chemistry of the Russian Academy of
Science
Tropinina str, 49, Nizhny Novgorod, 603950
Russian Federation
;
    'Chesnokov, Sergey' ?
;
Laboratory of Free Radical Polymerization
G.A. Razuvaev Institute of Organometallic Chemistry of the Russian Academy of
Science
Tropinina str, 49, Nizhny Novgorod, 603950
Russian Federation
;
    'Abakumov, Gleb' ?
;
Laboratory of the Chemistry of Organometallic Compounds
G.A. Razuvaev Institute of Organometallic Chemistry of the Russian Academy of
Science
Tropinina str, 49, Nizhny Novgorod, 603950
Russian Federation
;
_publ_section_synopsis     .
data_I
_database_code_depnum_ccdc_archive 'CCDC 948325'
_chemical_name_systematic     ?
_chemical_name_common
;
4,6-Di-<i>tert</i>-butyl-2,3-dihydroxybenzaldehyde
;
_chemical_formula_moiety     'C15 H22 O3'
_chemical_formula_sum     'C15 H22 O3'
_chemical_formula_structural     'C15 H22 O3'
_chemical_formula_analytical     'C15 H22 O3'
_chemical_formula_iupac     'C15 H22 O3'
_chemical_formula_weight     250.33
_chemical_melting_point     115
_symmetry_cell_setting     triclinic
_symmetry_space_group_name_H-M     'P -1'
_symmetry_space_group_name_Hall     '-P 1'
loop_
    _symmetry_equiv_pos_as_xyz
    'x, y, z'
    '-x, -y, -z'
_cell_length_a     9.3113(9)
_cell_length_b     10.6511(10)
_cell_length_c     15.3962(15)
_cell_angle_alpha     95.242(2)
_cell_angle_beta     103.085(2)
_cell_angle_gamma     95.492(2)
_cell_volume     1470.4(2)
_cell_formula_units_Z     4
_cell_measurement_reflns_used     900
_cell_measurement_theta_min     2
_cell_measurement_theta_max     30
_cell_measurement_temperature     100(2)
_exptl_crystal_description     prism
_exptl_crystal_colour     yellow
_exptl_crystal_size_max     0.70
_exptl_crystal_size_mid     0.16
_exptl_crystal_size_min     0.16
_exptl_crystal_size_rad     ?
_exptl_crystal_density_diffrn     1.131
_exptl_crystal_density_meas     ?
_exptl_crystal_density_method     ?
_exptl_crystal_F_000     544
_exptl_absorpt_coefficient_mu     0.077
_exptl_absorpt_correction_type     multi-scan
_exptl_absorpt_process_details     '(SADABS; Sheldrick, 2008)'
_exptl_absorpt_correction_T_min     0.9480
_exptl_absorpt_correction_T_max     0.9878
_exptl_special_details     ?
_diffrn_ambient_temperature     100(2)
_diffrn_radiation_type     MoK\a
_diffrn_radiation_wavelength     0.71073
_diffrn_radiation_source     'fine-focus sealed tube'
_diffrn_radiation_monochromator     graphite
_diffrn_measurement_device_type     'Bruker SMART APEX CCD area-detector'
_diffrn_measurement_method     'omega scans'
_diffrn_detector_area_resol_mean     ?
_diffrn_reflns_number     8903
_diffrn_reflns_av_R_equivalents     0.0175
_diffrn_reflns_av_sigmaI/netI     0.0333
_diffrn_reflns_theta_min     2.23
_diffrn_reflns_theta_max     26.00
_diffrn_reflns_theta_full     26.00
_diffrn_measured_fraction_theta_max     0.994
_diffrn_measured_fraction_theta_full     0.994
_diffrn_reflns_limit_h_min     -11
_diffrn_reflns_limit_h_max     11
_diffrn_reflns_limit_k_min     -11
_diffrn_reflns_limit_k_max     13
_diffrn_reflns_limit_l_min     -18
_diffrn_reflns_limit_l_max     18
_diffrn_reflns_reduction_process     ?
_diffrn_standards_number     ?
_diffrn_standards_interval_count     ?
_diffrn_standards_interval_time     ?
_diffrn_standards_decay_%     ?
loop_
    _diffrn_standard_refln_index_h
    _diffrn_standard_refln_index_k
    _diffrn_standard_refln_index_l
    ? ? ?
_refine_special_details
;
Refinement of <i>F</i>^2^ against ALL reflections. The weighted <i>R</i>-factor
<i>wR</i> and goodness of fit <i>S</i> are based on <i>F</i>^2^, conventional
<i>R</i>-factors <i>R</i> are based on <i>F</i>, with <i>F</i> set to zero for
negative <i>F</i>^2^. The threshold expression of <i>F</i>^2^ >
\s(<i>F</i>^2^) is used only for calculating <i>R</i>-factors(gt) <i>etc</i>.
and is not relevant to the choice of reflections for refinement.
<i>R</i>-factors based on <i>F</i>^2^ are statistically about twice as large
as those based on <i>F</i>, and <i>R</i>- factors based on ALL data will be
even larger.
;
_reflns_number_total     5740
_reflns_number_gt     4411
_reflns_threshold_expression     >2sigma(I)
_refine_ls_structure_factor_coef     Fsqd
_refine_ls_matrix_type     full
_refine_ls_R_factor_all     0.0637
_refine_ls_R_factor_gt     0.0463
_refine_ls_wR_factor_all     ?
_refine_ls_wR_factor_ref     0.1299
_refine_ls_goodness_of_fit_all     ?
_refine_ls_goodness_of_fit_ref     1.064
_refine_ls_restrained_S_all     1.064
_refine_ls_restrained_S_obs     ?
_refine_ls_number_reflns     5740
_refine_ls_number_parameters     361
_refine_ls_number_restraints     0
_refine_ls_number_constraints     ?
_refine_ls_hydrogen_treatment     mixed
_refine_ls_weighting_scheme     calc
_refine_ls_weighting_details
         'calc w=1/[\s^2^(Fo^2^)+(0.0779P)^2^+0.0742P] where P=(Fo^2^+2Fc^2^)/3'
_refine_ls_shift/su_max     0.000
_refine_ls_shift/su_mean     0.000
_refine_diff_density_max     0.251
_refine_diff_density_min     -0.213
_refine_ls_extinction_method     none
_refine_ls_extinction_coef     ?
loop_
    _atom_type_symbol
    _atom_type_description
    _atom_type_scat_dispersion_real
    _atom_type_scat_dispersion_imag
    _atom_type_scat_source
    'C' 'C' 0.0033 0.0016
                         'International Tables Vol C Tables 4.2.6.8 and 6.1.1.4'
    'H' 'H' 0.0000 0.0000
                         'International Tables Vol C Tables 4.2.6.8 and 6.1.1.4'
    'O' 'O' 0.0106 0.0060
                         'International Tables Vol C Tables 4.2.6.8 and 6.1.1.4'
_computing_data_collection     'SMART (Bruker, 2008)'
_computing_cell_refinement     'SAINT (Bruker, 2008)'
_computing_data_reduction     'SAINT (Bruker, 2008)'
_computing_structure_solution     'SHELXTL (Sheldrick, 2008)'
_computing_structure_refinement     'SHELXTL (Sheldrick, 2008)'
_computing_molecular_graphics     'SHELXTL (Sheldrick, 2008)'
_computing_publication_material     'SHELXTL (Sheldrick, 2008)'
loop_
    _atom_site_type_symbol
    _atom_site_label
    _atom_site_fract_x
    _atom_site_fract_y
    _atom_site_fract_z
    _atom_site_U_iso_or_equiv
    _atom_site_adp_type
    _atom_site_calc_flag
    _atom_site_refinement_flags
    _atom_site_occupancy
    _atom_site_symmetry_multiplicity
    _atom_site_disorder_assembly
    _atom_site_disorder_group
    O O1A 0.13058(9) -0.38259(6) 0.24551(5) 0.0316(2) Uani d . 1 1 . .
    H H1A 0.1319(16) -0.3993(13) 0.1884(10) 0.054(4) Uiso d . 1 1 . .
    O O2A 0.14084(8) -0.22900(6) 0.12158(5) 0.02752(18) Uani d . 1 1 . .
    H H2A 0.1392(16) -0.1505(13) 0.0745(10) 0.057(4) Uiso d . 1 1 . .
    O O3A 0.15955(9) -0.01066(7) 0.07434(5) 0.02887(19) Uani d . 1 1 . .
    C C1A 0.15563(11) -0.25515(9) 0.27164(7) 0.0226(2) Uani d . 1 1 . .
    C C2A 0.16112(11) -0.17213(9) 0.20646(7) 0.0216(2) Uani d . 1 1 . .
    C C3A 0.18605(10) -0.03905(9) 0.22842(7) 0.0214(2) Uani d . 1 1 . .
    C C4A 0.21238(11) 0.01227(9) 0.32024(7) 0.0223(2) Uani d . 1 1 . .
    C C5A 0.20502(11) -0.07376(9) 0.38215(7) 0.0229(2) Uani d . 1 1 . .
    H H5AA 0.2218 -0.0407 0.4435 0.027 Uiso calc R 1 1 . .
    C C6A 0.17450(11) -0.20648(9) 0.36057(7) 0.0232(2) Uani d . 1 1 . .
    C C7A 0.18009(12) 0.03568(9) 0.15347(7) 0.0253(2) Uani d . 1 1 . .
    H H7A 0.1889(13) 0.1306(11) 0.1631(8) 0.031(3) Uiso d . 1 1 . .
    C C8A 0.24859(12) 0.15602(9) 0.35317(7) 0.0261(3) Uani d . 1 1 . .
    C C9A 0.28235(14) 0.18201(10) 0.45588(8) 0.0352(3) Uani d . 1 1 . .
    H H9AA 0.1952 0.1507 0.4768 0.053 Uiso calc R 1 1 . .
    H H9AB 0.3066 0.2736 0.4741 0.053 Uiso calc R 1 1 . .
    H H9AC 0.3668 0.1383 0.4823 0.053 Uiso calc R 1 1 . .
    C C10A 0.11678(13) 0.22788(10) 0.31648(8) 0.0337(3) Uani d . 1 1 . .
    H H10A 0.0299 0.1942 0.3368 0.051 Uiso calc R 1 1 . .
    H H10B 0.0940 0.2169 0.2507 0.051 Uiso calc R 1 1 . .
    H H10C 0.1423 0.3184 0.3385 0.051 Uiso calc R 1 1 . .
    C C11A 0.38925(13) 0.21161(10) 0.32590(8) 0.0331(3) Uani d . 1 1 . .
    H H11A 0.3704 0.2048 0.2603 0.050 Uiso calc R 1 1 . .
    H H11B 0.4719 0.1641 0.3493 0.050 Uiso calc R 1 1 . .
    H H11C 0.4146 0.3011 0.3508 0.050 Uiso calc R 1 1 . .
    C C12A 0.15986(13) -0.29441(10) 0.43265(7) 0.0295(3) Uani d . 1 1 . .
    C C13A 0.17984(15) -0.22047(11) 0.52559(8) 0.0369(3) Uani d . 1 1 . .
    H H13A 0.1043 -0.1620 0.5233 0.055 Uiso calc R 1 1 . .
    H H13B 0.2789 -0.1721 0.5437 0.055 Uiso calc R 1 1 . .
    H H13C 0.1691 -0.2801 0.5692 0.055 Uiso calc R 1 1 . .
    C C14A 0.00288(14) -0.36849(11) 0.40655(8) 0.0382(3) Uani d . 1 1 . .
    H H14A -0.0111 -0.4201 0.3485 0.057 Uiso calc R 1 1 . .
    H H14B -0.0713 -0.3086 0.4020 0.057 Uiso calc R 1 1 . .
    H H14C -0.0088 -0.4240 0.4525 0.057 Uiso calc R 1 1 . .
    C C15A 0.27806(14) -0.38673(11) 0.43956(8) 0.0387(3) Uani d . 1 1 . .
    H H15A 0.2660 -0.4369 0.3812 0.058 Uiso calc R 1 1 . .
    H H15B 0.2664 -0.4437 0.4846 0.058 Uiso calc R 1 1 . .
    H H15C 0.3772 -0.3385 0.4573 0.058 Uiso calc R 1 1 . .
    O O1B 0.19869(9) 0.08055(6) -0.08108(5) 0.02929(19) Uani d . 1 1 . .
    H H1B 0.1807(18) 0.0734(14) -0.0277(11) 0.067(5) Uiso d . 1 1 . .
    O O2B 0.14124(8) 0.25992(6) 0.03230(5) 0.02881(18) Uani d . 1 1 . .
    H H2B 0.1334(19) 0.3373(15) 0.0690(11) 0.075(5) Uiso d . 1 1 . .
    O O3B 0.14462(10) 0.48947(7) 0.08636(5) 0.0382(2) Uani d . 1 1 . .
    C C1B 0.22899(11) 0.20423(9) -0.09443(7) 0.0229(2) Uani d . 1 1 . .
    C C2B 0.19582(11) 0.30029(9) -0.03624(7) 0.0227(2) Uani d . 1 1 . .
    C C3B 0.22243(11) 0.42972(9) -0.04678(7) 0.0242(2) Uani d . 1 1 . .
    C C4B 0.28051(11) 0.46447(9) -0.12054(7) 0.0241(2) Uani d . 1 1 . .
    C C5B 0.31494(11) 0.36661(9) -0.17478(7) 0.0247(2) Uani d . 1 1 . .
    H H5BA 0.3557 0.3885 -0.2234 0.030 Uiso calc R 1 1 . .
    C C6B 0.29418(11) 0.23659(9) -0.16335(7) 0.0230(2) Uani d . 1 1 . .
    C C7B 0.19374(14) 0.51970(10) 0.02154(8) 0.0338(3) Uani d . 1 1 . .
    H H7B 0.2122(16) 0.6105(13) 0.0160(10) 0.055(4) Uiso d . 1 1 . .
    C C8B 0.30439(12) 0.60314(10) -0.14183(8) 0.0302(3) Uani d . 1 1 . .
    C C9B 0.43000(15) 0.68113(11) -0.06932(10) 0.0469(4) Uani d . 1 1 . .
    H H9BA 0.4426 0.7687 -0.0837 0.070 Uiso calc R 1 1 . .
    H H9BB 0.5226 0.6436 -0.0671 0.070 Uiso calc R 1 1 . .
    H H9BC 0.4049 0.6809 -0.0108 0.070 Uiso calc R 1 1 . .
    C C10B 0.16044(14) 0.66445(11) -0.15304(9) 0.0418(3) Uani d . 1 1 . .
    H H10D 0.1763 0.7494 -0.1714 0.063 Uiso calc R 1 1 . .
    H H10E 0.1305 0.6712 -0.0959 0.063 Uiso calc R 1 1 . .
    H H10F 0.0821 0.6121 -0.1991 0.063 Uiso calc R 1 1 . .
    C C11B 0.34989(16) 0.60891(11) -0.23132(9) 0.0459(4) Uani d . 1 1 . .
    H H11D 0.3606 0.6974 -0.2441 0.069 Uiso calc R 1 1 . .
    H H11E 0.2734 0.5587 -0.2796 0.069 Uiso calc R 1 1 . .
    H H11F 0.4447 0.5743 -0.2274 0.069 Uiso calc R 1 1 . .
    C C12B 0.34396(12) 0.13435(10) -0.22352(7) 0.0279(3) Uani d . 1 1 . .
    C C13B 0.42121(14) 0.19175(11) -0.29129(8) 0.0379(3) Uani d . 1 1 . .
    H H13D 0.3519 0.2374 -0.3309 0.057 Uiso calc R 1 1 . .
    H H13E 0.4530 0.1237 -0.3272 0.057 Uiso calc R 1 1 . .
    H H13F 0.5081 0.2508 -0.2591 0.057 Uiso calc R 1 1 . .
    C C14B 0.20742(14) 0.04340(11) -0.27618(8) 0.0378(3) Uani d . 1 1 . .
    H H14D 0.1382 0.0911 -0.3141 0.057 Uiso calc R 1 1 . .
    H H14E 0.1581 0.0036 -0.2340 0.057 Uiso calc R 1 1 . .
    H H14F 0.2390 -0.0225 -0.3140 0.057 Uiso calc R 1 1 . .
    C C15B 0.45488(13) 0.06066(11) -0.16510(8) 0.0358(3) Uani d . 1 1 . .
    H H15D 0.5414 0.1194 -0.1319 0.054 Uiso calc R 1 1 . .
    H H15E 0.4869 -0.0042 -0.2035 0.054 Uiso calc R 1 1 . .
    H H15F 0.4072 0.0198 -0.1226 0.054 Uiso calc R 1 1 . .
loop_
    _atom_site_aniso_label
    _atom_site_aniso_U_11
    _atom_site_aniso_U_22
    _atom_site_aniso_U_33
    _atom_site_aniso_U_12
    _atom_site_aniso_U_13
    _atom_site_aniso_U_23
    O1A 0.0487(5) 0.0195(3) 0.0268(4) -0.0008(3) 0.0121(4) 0.0013(3)
    O2A 0.0381(4) 0.0244(3) 0.0206(4) 0.0004(3) 0.0105(3) 0.0001(3)
    O3A 0.0371(4) 0.0276(3) 0.0233(4) 0.0024(3) 0.0099(3) 0.0047(3)
    C1A 0.0237(5) 0.0197(4) 0.0254(5) 0.0007(4) 0.0085(4) 0.0027(4)
    C2A 0.0216(5) 0.0247(5) 0.0187(5) 0.0008(4) 0.0069(4) 0.0005(4)
    C3A 0.0190(5) 0.0214(4) 0.0257(5) 0.0020(4) 0.0087(4) 0.0043(4)
    C4A 0.0184(5) 0.0233(5) 0.0257(5) 0.0028(4) 0.0065(4) 0.0019(4)
    C5A 0.0233(5) 0.0252(5) 0.0205(5) 0.0017(4) 0.0072(4) 0.0006(4)
    C6A 0.0209(5) 0.0254(5) 0.0240(5) 0.0018(4) 0.0063(4) 0.0043(4)
    C7A 0.0260(5) 0.0254(5) 0.0259(5) 0.0023(4) 0.0090(4) 0.0037(4)
    C8A 0.0289(5) 0.0225(5) 0.0268(5) -0.0012(4) 0.0099(4) -0.0006(4)
    C9A 0.0444(7) 0.0274(5) 0.0314(6) -0.0031(5) 0.0101(5) -0.0043(4)
    C10A 0.0368(6) 0.0237(5) 0.0414(7) 0.0052(4) 0.0120(5) 0.0000(4)
    C11A 0.0320(6) 0.0298(5) 0.0362(6) -0.0049(4) 0.0105(5) 0.0007(4)
    C12A 0.0351(6) 0.0289(5) 0.0250(6) 0.0017(4) 0.0075(5) 0.0077(4)
    C13A 0.0491(7) 0.0382(6) 0.0252(6) 0.0048(5) 0.0107(5) 0.0093(5)
    C14A 0.0422(7) 0.0395(6) 0.0353(6) -0.0043(5) 0.0141(5) 0.0136(5)
    C15A 0.0484(7) 0.0333(6) 0.0345(6) 0.0091(5) 0.0054(6) 0.0118(5)
    O1B 0.0419(4) 0.0208(3) 0.0293(4) 0.0014(3) 0.0179(3) 0.0031(3)
    O2B 0.0417(4) 0.0246(3) 0.0253(4) 0.0046(3) 0.0177(3) 0.0045(3)
    O3B 0.0614(5) 0.0276(4) 0.0314(4) 0.0090(3) 0.0219(4) 0.0026(3)
    C1B 0.0244(5) 0.0206(4) 0.0237(5) 0.0012(4) 0.0058(4) 0.0041(4)
    C2B 0.0243(5) 0.0258(5) 0.0190(5) 0.0016(4) 0.0071(4) 0.0051(4)
    C3B 0.0247(5) 0.0235(5) 0.0245(5) 0.0042(4) 0.0045(4) 0.0054(4)
    C4B 0.0201(5) 0.0261(5) 0.0254(5) 0.0001(4) 0.0036(4) 0.0072(4)
    C5B 0.0208(5) 0.0309(5) 0.0235(5) 0.0007(4) 0.0067(4) 0.0078(4)
    C6B 0.0195(5) 0.0286(5) 0.0202(5) 0.0014(4) 0.0046(4) 0.0012(4)
    C7B 0.0471(7) 0.0253(5) 0.0318(6) 0.0068(5) 0.0135(5) 0.0054(4)
    C8B 0.0290(5) 0.0257(5) 0.0361(6) -0.0009(4) 0.0069(5) 0.0114(4)
    C9B 0.0423(7) 0.0293(6) 0.0591(9) -0.0062(5) -0.0059(7) 0.0095(6)
    C10B 0.0364(6) 0.0305(5) 0.0613(8) 0.0034(5) 0.0112(6) 0.0217(5)
    C11B 0.0562(8) 0.0345(6) 0.0534(8) -0.0021(5) 0.0235(6) 0.0196(5)
    C12B 0.0287(5) 0.0322(5) 0.0250(5) 0.0032(4) 0.0122(4) -0.0003(4)
    C13B 0.0427(6) 0.0439(6) 0.0335(6) 0.0085(5) 0.0210(5) 0.0043(5)
    C14B 0.0378(6) 0.0408(6) 0.0322(6) -0.0012(5) 0.0112(5) -0.0107(5)
    C15B 0.0373(6) 0.0364(6) 0.0377(6) 0.0109(5) 0.0159(5) 0.0013(5)
_geom_special_details
;
All e.s.d.'s (except the e.s.d. in the dihedral angle between two l.s. planes)
are estimated using the full covariance matrix. The cell e.s.d.'s are taken
into account individually in the estimation of e.s.d.'s in distances, angles
and torsion angles; correlations between e.s.d.'s in cell parameters are only
used when they are defined by crystal symmetry. An approximate (isotropic)
treatment of cell e.s.d.'s is used for estimating e.s.d.'s involving l.s.
planes.
;
loop_
    _geom_bond_atom_site_label_1
    _geom_bond_atom_site_label_2
    _geom_bond_site_symmetry_2
    _geom_bond_distance
    _geom_bond_publ_flag
    O1A C1A . 1.3623(11) ?
    O1A H1A . 0.885(15) ?
    O2A C2A . 1.3535(12) ?
    O2A H2A . 1.154(14) ?
    O3A C7A . 1.2373(13) ?
    C1A C6A . 1.3849(15) ?
    C1A C2A . 1.4030(14) ?
    C2A C3A . 1.4112(13) ?
    C3A C4A . 1.4260(14) ?
    C3A C7A . 1.4545(15) ?
    C4A C5A . 1.3893(14) ?
    C4A C8A . 1.5483(13) ?
    C5A C6A . 1.4086(13) ?
    C5A H5AA . 0.9500 ?
    C6A C12A . 1.5366(15) ?
    C7A H7A . 1.001(11) ?
    C8A C9A . 1.5345(16) ?
    C8A C10A . 1.5349(16) ?
    C8A C11A . 1.5454(16) ?
    C9A H9AA . 0.9800 ?
    C9A H9AB . 0.9800 ?
    C9A H9AC . 0.9800 ?
    C10A H10A . 0.9800 ?
    C10A H10B . 0.9800 ?
    C10A H10C . 0.9800 ?
    C11A H11A . 0.9800 ?
    C11A H11B . 0.9800 ?
    C11A H11C . 0.9800 ?
    C12A C13A . 1.5323(16) ?
    C12A C15A . 1.5372(17) ?
    C12A C14A . 1.5414(16) ?
    C13A H13A . 0.9800 ?
    C13A H13B . 0.9800 ?
    C13A H13C . 0.9800 ?
    C14A H14A . 0.9800 ?
    C14A H14B . 0.9800 ?
    C14A H14C . 0.9800 ?
    C15A H15A . 0.9800 ?
    C15A H15B . 0.9800 ?
    C15A H15C . 0.9800 ?
    O1B C1B . 1.3645(12) ?
    O1B H1B . 0.883(17) ?
    O2B C2B . 1.3567(13) ?
    O2B H2B . 0.974(17) ?
    O3B C7B . 1.2436(15) ?
    C1B C6B . 1.3899(15) ?
    C1B C2B . 1.4011(15) ?
    C2B C3B . 1.4078(14) ?
    C3B C4B . 1.4269(15) ?
    C3B C7B . 1.4450(16) ?
    C4B C5B . 1.3830(15) ?
    C4B C8B . 1.5482(14) ?
    C5B C6B . 1.4124(14) ?
    C5B H5BA . 0.9500 ?
    C6B C12B . 1.5380(15) ?
    C7B H7B . 0.981(14) ?
    C8B C10B . 1.5284(17) ?
    C8B C11B . 1.5350(19) ?
    C8B C9B . 1.5355(16) ?
    C9B H9BA . 0.9800 ?
    C9B H9BB . 0.9800 ?
    C9B H9BC . 0.9800 ?
    C10B H10D . 0.9800 ?
    C10B H10E . 0.9800 ?
    C10B H10F . 0.9800 ?
    C11B H11D . 0.9800 ?
    C11B H11E . 0.9800 ?
    C11B H11F . 0.9800 ?
    C12B C13B . 1.5335(17) ?
    C12B C15B . 1.5347(16) ?
    C12B C14B . 1.5382(15) ?
    C13B H13D . 0.9800 ?
    C13B H13E . 0.9800 ?
    C13B H13F . 0.9800 ?
    C14B H14D . 0.9800 ?
    C14B H14E . 0.9800 ?
    C14B H14F . 0.9800 ?
    C15B H15D . 0.9800 ?
    C15B H15E . 0.9800 ?
    C15B H15F . 0.9800 ?
loop_
    _geom_contact_atom_site_label_1
    _geom_contact_atom_site_label_2
    _geom_contact_distance
    _geom_contact_site_symmetry_1
    _geom_contact_site_symmetry_2
    _geom_contact_publ_flag
    ? ? ? ? ? ?
loop_
    _geom_angle_atom_site_label_1
    _geom_angle_atom_site_label_2
    _geom_angle_atom_site_label_3
    _geom_angle_site_symmetry_1
    _geom_angle_site_symmetry_3
    _geom_angle
    _geom_angle_publ_flag
    C1A O1A H1A . . 110.9(9) ?
    C2A O2A H2A . . 107.9(7) ?
    O1A C1A C6A . . 121.43(9) ?
    O1A C1A C2A . . 118.85(9) ?
    C6A C1A C2A . . 119.71(9) ?
    O2A C2A C1A . . 115.16(8) ?
    O2A C2A C3A . . 122.78(9) ?
    C1A C2A C3A . . 122.06(9) ?
    C2A C3A C4A . . 118.86(9) ?
    C2A C3A C7A . . 116.16(9) ?
    C4A C3A C7A . . 124.98(9) ?
    C5A C4A C3A . . 116.85(9) ?
    C5A C4A C8A . . 119.49(9) ?
    C3A C4A C8A . . 123.65(9) ?
    C4A C5A C6A . . 124.74(9) ?
    C4A C5A H5AA . . 117.6 ?
    C6A C5A H5AA . . 117.6 ?
    C1A C6A C5A . . 117.68(9) ?
    C1A C6A C12A . . 120.97(9) ?
    C5A C6A C12A . . 121.34(9) ?
    O3A C7A C3A . . 124.01(9) ?
    O3A C7A H7A . . 115.1(7) ?
    C3A C7A H7A . . 120.8(7) ?
    C9A C8A C10A . . 106.64(9) ?
    C9A C8A C11A . . 106.03(9) ?
    C10A C8A C11A . . 110.55(9) ?
    C9A C8A C4A . . 111.89(9) ?
    C10A C8A C4A . . 111.07(8) ?
    C11A C8A C4A . . 110.48(9) ?
    C8A C9A H9AA . . 109.5 ?
    C8A C9A H9AB . . 109.5 ?
    H9AA C9A H9AB . . 109.5 ?
    C8A C9A H9AC . . 109.5 ?
    H9AA C9A H9AC . . 109.5 ?
    H9AB C9A H9AC . . 109.5 ?
    C8A C10A H10A . . 109.5 ?
    C8A C10A H10B . . 109.5 ?
    H10A C10A H10B . . 109.5 ?
    C8A C10A H10C . . 109.5 ?
    H10A C10A H10C . . 109.5 ?
    H10B C10A H10C . . 109.5 ?
    C8A C11A H11A . . 109.5 ?
    C8A C11A H11B . . 109.5 ?
    H11A C11A H11B . . 109.5 ?
    C8A C11A H11C . . 109.5 ?
    H11A C11A H11C . . 109.5 ?
    H11B C11A H11C . . 109.5 ?
    C13A C12A C6A . . 112.27(9) ?
    C13A C12A C15A . . 107.87(9) ?
    C6A C12A C15A . . 110.06(10) ?
    C13A C12A C14A . . 107.79(10) ?
    C6A C12A C14A . . 108.50(9) ?
    C15A C12A C14A . . 110.33(9) ?
    C12A C13A H13A . . 109.5 ?
    C12A C13A H13B . . 109.5 ?
    H13A C13A H13B . . 109.5 ?
    C12A C13A H13C . . 109.5 ?
    H13A C13A H13C . . 109.5 ?
    H13B C13A H13C . . 109.5 ?
    C12A C14A H14A . . 109.5 ?
    C12A C14A H14B . . 109.5 ?
    H14A C14A H14B . . 109.5 ?
    C12A C14A H14C . . 109.5 ?
    H14A C14A H14C . . 109.5 ?
    H14B C14A H14C . . 109.5 ?
    C12A C15A H15A . . 109.5 ?
    C12A C15A H15B . . 109.5 ?
    H15A C15A H15B . . 109.5 ?
    C12A C15A H15C . . 109.5 ?
    H15A C15A H15C . . 109.5 ?
    H15B C15A H15C . . 109.5 ?
    C1B O1B H1B . . 112.1(10) ?
    C2B O2B H2B . . 105.0(10) ?
    O1B C1B C6B . . 121.39(9) ?
    O1B C1B C2B . . 119.02(10) ?
    C6B C1B C2B . . 119.58(9) ?
    O2B C2B C1B . . 115.32(9) ?
    O2B C2B C3B . . 122.63(9) ?
    C1B C2B C3B . . 122.02(10) ?
    C2B C3B C4B . . 119.22(9) ?
    C2B C3B C7B . . 116.57(10) ?
    C4B C3B C7B . . 124.17(9) ?
    C5B C4B C3B . . 116.59(9) ?
    C5B C4B C8B . . 119.99(10) ?
    C3B C4B C8B . . 123.41(9) ?
    C4B C5B C6B . . 124.97(10) ?
    C4B C5B H5BA . . 117.5 ?
    C6B C5B H5BA . . 117.5 ?
    C1B C6B C5B . . 117.45(9) ?
    C1B C6B C12B . . 120.95(9) ?
    C5B C6B C12B . . 121.59(10) ?
    O3B C7B C3B . . 124.19(10) ?
    O3B C7B H7B . . 117.6(9) ?
    C3B C7B H7B . . 118.2(9) ?
    C10B C8B C11B . . 105.50(10) ?
    C10B C8B C9B . . 111.32(10) ?
    C11B C8B C9B . . 106.67(10) ?
    C10B C8B C4B . . 111.07(9) ?
    C11B C8B C4B . . 111.32(9) ?
    C9B C8B C4B . . 110.77(9) ?
    C8B C9B H9BA . . 109.5 ?
    C8B C9B H9BB . . 109.5 ?
    H9BA C9B H9BB . . 109.5 ?
    C8B C9B H9BC . . 109.5 ?
    H9BA C9B H9BC . . 109.5 ?
    H9BB C9B H9BC . . 109.5 ?
    C8B C10B H10D . . 109.5 ?
    C8B C10B H10E . . 109.5 ?
    H10D C10B H10E . . 109.5 ?
    C8B C10B H10F . . 109.5 ?
    H10D C10B H10F . . 109.5 ?
    H10E C10B H10F . . 109.5 ?
    C8B C11B H11D . . 109.5 ?
    C8B C11B H11E . . 109.5 ?
    H11D C11B H11E . . 109.5 ?
    C8B C11B H11F . . 109.5 ?
    H11D C11B H11F . . 109.5 ?
    H11E C11B H11F . . 109.5 ?
    C13B C12B C15B . . 107.54(10) ?
    C13B C12B C6B . . 112.18(9) ?
    C15B C12B C6B . . 109.49(9) ?
    C13B C12B C14B . . 108.16(9) ?
    C15B C12B C14B . . 110.12(9) ?
    C6B C12B C14B . . 109.32(9) ?
    C12B C13B H13D . . 109.5 ?
    C12B C13B H13E . . 109.5 ?
    H13D C13B H13E . . 109.5 ?
    C12B C13B H13F . . 109.5 ?
    H13D C13B H13F . . 109.5 ?
    H13E C13B H13F . . 109.5 ?
    C12B C14B H14D . . 109.5 ?
    C12B C14B H14E . . 109.5 ?
    H14D C14B H14E . . 109.5 ?
    C12B C14B H14F . . 109.5 ?
    H14D C14B H14F . . 109.5 ?
    H14E C14B H14F . . 109.5 ?
    C12B C15B H15D . . 109.5 ?
    C12B C15B H15E . . 109.5 ?
    H15D C15B H15E . . 109.5 ?
    C12B C15B H15F . . 109.5 ?
    H15D C15B H15F . . 109.5 ?
    H15E C15B H15F . . 109.5 ?
loop_
    _geom_torsion_atom_site_label_1
    _geom_torsion_atom_site_label_2
    _geom_torsion_atom_site_label_3
    _geom_torsion_atom_site_label_4
    _geom_torsion_site_symmetry_1
    _geom_torsion_site_symmetry_2
    _geom_torsion_site_symmetry_3
    _geom_torsion_site_symmetry_4
    _geom_torsion
    _geom_torsion_publ_flag
    O1A C1A C2A O2A . . . . -0.23(14) ?
    C6A C1A C2A O2A . . . . -179.75(9) ?
    O1A C1A C2A C3A . . . . 179.77(9) ?
    C6A C1A C2A C3A . . . . 0.25(16) ?
    O2A C2A C3A C4A . . . . -177.43(9) ?
    C1A C2A C3A C4A . . . . 2.57(15) ?
    O2A C2A C3A C7A . . . . 3.57(14) ?
    C1A C2A C3A C7A . . . . -176.43(9) ?
    C2A C3A C4A C5A . . . . -2.79(14) ?
    C7A C3A C4A C5A . . . . 176.12(10) ?
    C2A C3A C4A C8A . . . . 176.94(9) ?
    C7A C3A C4A C8A . . . . -4.15(16) ?
    C3A C4A C5A C6A . . . . 0.36(15) ?
    C8A C4A C5A C6A . . . . -179.38(9) ?
    O1A C1A C6A C5A . . . . 177.85(9) ?
    C2A C1A C6A C5A . . . . -2.65(15) ?
    O1A C1A C6A C12A . . . . -3.19(15) ?
    C2A C1A C6A C12A . . . . 176.32(9) ?
    C4A C5A C6A C1A . . . . 2.40(16) ?
    C4A C5A C6A C12A . . . . -176.56(10) ?
    C2A C3A C7A O3A . . . . -2.33(16) ?
    C4A C3A C7A O3A . . . . 178.74(10) ?
    C5A C4A C8A C9A . . . . 3.81(14) ?
    C3A C4A C8A C9A . . . . -175.91(10) ?
    C5A C4A C8A C10A . . . . -115.24(11) ?
    C3A C4A C8A C10A . . . . 65.03(13) ?
    C5A C4A C8A C11A . . . . 121.69(11) ?
    C3A C4A C8A C11A . . . . -58.03(13) ?
    C1A C6A C12A C13A . . . . -178.10(10) ?
    C5A C6A C12A C13A . . . . 0.83(15) ?
    C1A C6A C12A C15A . . . . 61.73(12) ?
    C5A C6A C12A C15A . . . . -119.34(11) ?
    C1A C6A C12A C14A . . . . -59.08(14) ?
    C5A C6A C12A C14A . . . . 119.85(11) ?
    O1B C1B C2B O2B . . . . 2.92(13) ?
    C6B C1B C2B O2B . . . . -175.97(8) ?
    O1B C1B C2B C3B . . . . -179.19(9) ?
    C6B C1B C2B C3B . . . . 1.93(15) ?
    O2B C2B C3B C4B . . . . 179.78(9) ?
    C1B C2B C3B C4B . . . . 2.04(15) ?
    O2B C2B C3B C7B . . . . 2.22(14) ?
    C1B C2B C3B C7B . . . . -175.52(10) ?
    C2B C3B C4B C5B . . . . -3.52(14) ?
    C7B C3B C4B C5B . . . . 173.84(10) ?
    C2B C3B C4B C8B . . . . 175.97(9) ?
    C7B C3B C4B C8B . . . . -6.67(16) ?
    C3B C4B C5B C6B . . . . 1.28(15) ?
    C8B C4B C5B C6B . . . . -178.23(9) ?
    O1B C1B C6B C5B . . . . 177.04(9) ?
    C2B C1B C6B C5B . . . . -4.10(14) ?
    O1B C1B C6B C12B . . . . -4.00(14) ?
    C2B C1B C6B C12B . . . . 174.86(9) ?
    C4B C5B C6B C1B . . . . 2.58(15) ?
    C4B C5B C6B C12B . . . . -176.38(9) ?
    C2B C3B C7B O3B . . . . -1.77(17) ?
    C4B C3B C7B O3B . . . . -179.20(10) ?
    C5B C4B C8B C10B . . . . 123.69(11) ?
    C3B C4B C8B C10B . . . . -55.79(13) ?
    C5B C4B C8B C11B . . . . 6.45(14) ?
    C3B C4B C8B C11B . . . . -173.02(10) ?
    C5B C4B C8B C9B . . . . -112.06(12) ?
    C3B C4B C8B C9B . . . . 68.47(14) ?
    C1B C6B C12B C13B . . . . -176.58(9) ?
    C5B C6B C12B C13B . . . . 2.35(13) ?
    C1B C6B C12B C15B . . . . -57.26(12) ?
    C5B C6B C12B C15B . . . . 121.66(10) ?
    C1B C6B C12B C14B . . . . 63.45(12) ?
    C5B C6B C12B C14B . . . . -117.63(11) ?
loop_
    _geom_hbond_atom_site_label_D
    _geom_hbond_atom_site_label_H
    _geom_hbond_atom_site_label_A
    _geom_hbond_site_symmetry_A
    _geom_hbond_distance_DH
    _geom_hbond_distance_HA
    _geom_hbond_distance_DA
    _geom_hbond_angle_DHA
    O1A H1A O2A . 0.885(15) 2.169(15) 2.6360(10) 112.4(11)
    O2A H2A O3A . 1.154(14) 1.484(14) 2.5013(10) 142.7(12)
    O1B H1B O2B . 0.883(17) 2.212(16) 2.6443(10) 109.7(12)
    O2B H2B O3B . 0.974(17) 1.608(16) 2.5046(10) 150.9(16)
    O1B H1B O3A . 0.883(17) 1.916(17) 2.7485(11) 156.4(15)
    O1A H1A O3B 1_545 0.885(15) 1.912(15) 2.7289(11) 152.9(13)
