# Supplementary material for: 4,6-Di-tert-butyl-2,3-di­hydroxy­benzalde­hyde
Source: Acta Crystallogr Sect E Struct Rep Online. 2013 Sep 18;69(Pt 10):o1565. doi: 10.1107/S1600536813025488 (PMC3790425; doi:10.1107/S1600536813025488)
Supplement: Supplementary file 2 [file e-69-o1565-Isup2.hkl]

# 
# h,k,l, Fc-squared, Fo-squared, sigma(Fo-squared) and status flag 
# 
data_I
_shelx_title ' srp24m in P-1' 
_shelx_refln_list_code          4 
_shelx_F_calc_maximum      158.11 
_exptl_crystal_F_000       544.00 
_reflns_d_resolution_high  0.8107 
 
loop_ 
 _symmetry_equiv_pos_as_xyz 
 'x, y, z' 
 '-x, -y, -z' 
 
_cell_length_a     9.3113 
_cell_length_b    10.6511 
_cell_length_c    15.3962 
_cell_angle_alpha  95.242 
_cell_angle_beta  103.085 
_cell_angle_gamma  95.492 
 
_shelx_F_squared_multiplier     1.000 
 
loop_ 
 _refln_index_h 
 _refln_index_k 
 _refln_index_l 
 _refln_F_squared_calc 
 _refln_F_squared_meas 
 _refln_F_squared_sigma 
 _refln_observed_status 
   1   0   0     3880.27     3899.68     98.43 o 
   2   0   0    24998.77    26765.01    354.71 o 
   3   0   0    14134.83    15026.22    143.87 o 
   4   0   0      949.83      909.47     16.13 o 
   5   0   0     1167.84     1205.14     23.75 o 
   6   0   0     1558.15     1585.40     21.78 o 
   7   0   0      490.81      494.07     11.68 o 
   8   0   0      156.56      146.22      7.52 o 
   9   0   0       23.00       19.70      2.85 o 
  10   0   0       10.09        9.62      3.32 o 
  11   0   0        1.89        0.98      2.90 o 
 -11   1   0      168.18      182.91     10.63 o 
 -10   1   0       59.40       54.41      4.99 o 
  -9   1   0       14.26       14.70      3.12 o 
  -8   1   0      586.55      581.60     10.98 o 
  -7   1   0     1001.02      968.37     18.55 o 
  -6   1   0      131.68      120.28      5.79 o 
  -5   1   0     3997.67     4362.37     53.54 o 
  -4   1   0      944.65     1010.27     13.96 o 
  -3   1   0     5220.74     5745.40    108.03 o 
  -2   1   0     5632.71     6041.78     57.45 o 
  -1   1   0       30.65       27.36      0.79 o 
   1   1   0      238.08      227.57      2.59 o 
   2   1   0     1392.55     1454.59     14.35 o 
   3   1   0     1268.03     1328.13     13.41 o 
   4   1   0      302.43      331.85      5.28 o 
   5   1   0       22.15       19.42      1.08 o 
   6   1   0       19.18       20.89      2.44 o 
   7   1   0       10.04        8.52      2.18 o 
   8   1   0       14.46        9.71      2.36 o 
   9   1   0       18.08       14.05      2.67 o 
  10   1   0       40.51       39.64      4.79 o 
 -11   2   0        6.66        4.27      5.08 o 
 -10   2   0       66.70       58.93      4.34 o 
  -9   2   0      127.42      114.61      4.94 o 
  -8   2   0       78.63       77.25      4.13 o 
  -7   2   0      670.21      693.45     11.91 o 
  -6   2   0       45.93       47.95      1.96 o 
  -5   2   0      395.99      402.19      5.93 o 
  -4   2   0     1353.76     1557.59     15.87 o 
  -3   2   0       35.51       43.94      1.59 o 
  -2   2   0     2307.49     2476.81     62.17 o 
  -1   2   0     4436.03     4307.34     51.88 o 
   0   2   0     1466.71     1524.53     23.71 o 
   1   2   0     4072.87     4039.41     71.97 o 
   2   2   0       51.09       62.63      1.45 o 
   3   2   0      160.87      158.49      2.53 o 
   4   2   0     1225.22     1280.75     13.35 o 
   5   2   0       77.46       64.96      1.80 o 
   6   2   0       31.54       27.54      1.44 o 
   7   2   0      201.75      187.46      6.11 o 
   8   2   0       80.20       73.93      4.53 o 
   9   2   0        3.70        4.36      2.43 o 
  10   2   0       23.23       25.38      8.89 o 
 -11   3   0       52.06       46.90      6.73 o 
 -10   3   0        4.06        6.08      4.85 o 
  -9   3   0       43.53       41.99      6.35 o 
  -8   3   0      154.48      144.15      8.21 o 
  -7   3   0      147.00      135.52      7.70 o 
  -6   3   0      605.18      591.04      8.78 o 
  -5   3   0       68.96       63.68      6.96 o 
  -4   3   0     1196.14     1359.66     17.68 o 
  -3   3   0      539.67      560.99      8.02 o 
  -2   3   0      785.29      859.92     11.42 o 
  -1   3   0       59.00       50.79      1.64 o 
   0   3   0      185.16      177.81      3.91 o 
   1   3   0      297.51      284.63      4.35 o 
   2   3   0       92.81       97.90      1.90 o 
   3   3   0      102.32      113.13      2.17 o 
   4   3   0      535.60      597.68      7.11 o 
   5   3   0      182.54      188.00      3.37 o 
   6   3   0       49.90       48.11      2.04 o 
   7   3   0      173.14      176.87      5.24 o 
   8   3   0       76.83       72.09      3.65 o 
   9   3   0        4.90        3.82      2.33 o 
  10   3   0       45.67       50.15      4.93 o 
 -10   4   0       13.60       19.78      5.21 o 
  -9   4   0      181.41      174.04      9.56 o 
  -8   4   0       43.81       42.07      5.76 o 
  -7   4   0      615.80      634.90     17.96 o 
  -6   4   0       95.77       85.14      2.58 o 
  -5   4   0        0.43        0.13      1.07 o 
  -4   4   0      928.80      947.34     13.63 o 
  -3   4   0     4526.79     4868.87     59.28 o 
  -2   4   0       27.24       16.63      2.99 o 
  -1   4   0      766.82      765.24     10.87 o 
   0   4   0     1204.60     1305.44     16.77 o 
   1   4   0     1193.16     1314.35     16.89 o 
   2   4   0     1928.72     2262.84     28.38 o 
   3   4   0     3087.15     3515.01     34.25 o 
   4   4   0      107.81      105.77      2.39 o 
   5   4   0      666.09      745.32     15.34 o 
   6   4   0       23.94       30.49      1.67 o 
   7   4   0       76.02       75.45      3.55 o 
   8   4   0        1.27        0.01      2.37 o 
   9   4   0       45.84       49.11      4.49 o 
  10   4   0       17.86       22.13      4.06 o 
 -10   5   0        7.41       12.12      4.99 o 
  -9   5   0        0.78        4.99      4.86 o 
  -8   5   0       36.75       26.14      5.26 o 
  -7   5   0        7.85        3.10      4.45 o 
  -6   5   0       78.00       64.23      2.51 o 
  -5   5   0        3.35        3.13      2.13 o 
  -4   5   0       21.50       15.52      2.20 o 
  -3   5   0      380.43      406.34      6.70 o 
  -2   5   0       72.01       69.12      3.07 o 
  -1   5   0      270.68      258.34      4.62 o 
   0   5   0     2305.28     2605.54     32.46 o 
   1   5   0       82.69       71.61      1.99 o 
   2   5   0      586.17      652.73      9.49 o 
   3   5   0        5.02        6.01      1.41 o 
   4   5   0       11.25        8.38      1.18 o 
   5   5   0       65.29       65.86      2.17 o 
   6   5   0       45.97       44.97      4.21 o 
   7   5   0       82.41       86.89      6.67 o 
   8   5   0        6.75       11.27      2.80 o 
   9   5   0        0.73        0.00      2.71 o 
 -10   6   0        1.22        6.74      5.47 o 
  -9   6   0       75.89       79.82      7.39 o 
  -8   6   0       41.73       38.72      5.98 o 
  -7   6   0        3.37        1.40      4.08 o 
  -6   6   0       14.01       14.21      1.75 o 
  -5   6   0      601.91      630.41     10.04 o 
  -4   6   0        7.81        7.58      1.64 o 
  -3   6   0       13.56       11.54      1.66 o 
  -2   6   0      392.62      400.23      6.76 o 
  -1   6   0      396.48      422.51      6.88 o 
   0   6   0        0.50        0.00      1.78 o 
   1   6   0      146.33      176.08      7.70 o 
   2   6   0      463.56      506.42      7.92 o 
   3   6   0       38.41       35.95      1.95 o 
   4   6   0       24.13       17.00      1.60 o 
   5   6   0       46.30       43.94      2.37 o 
   6   6   0       26.94       30.68      3.58 o 
   7   6   0       44.65       38.53      2.80 o 
   8   6   0        3.94        2.73      2.57 o 
   9   6   0        0.03        0.00      2.67 o 
 -10   7   0       24.82       33.41      6.61 o 
  -9   7   0        1.37        5.52      5.06 o 
  -8   7   0        7.86       11.79      4.82 o 
  -7   7   0      130.82      105.49      7.13 o 
  -6   7   0       43.22       40.80      2.45 o 
  -5   7   0       51.35       45.47      2.66 o 
  -4   7   0      122.13      118.81      3.67 o 
  -3   7   0        0.76        2.07      1.46 o 
  -2   7   0       19.64       18.55      1.75 o 
  -1   7   0       62.93       54.70      3.60 o 
   0   7   0      634.79      613.23     17.29 o 
   1   7   0      350.58      371.72      6.28 o 
   2   7   0       26.41       17.31      2.42 o 
   3   7   0      204.76      202.48      4.55 o 
   4   7   0        1.16        1.89      1.38 o 
   5   7   0       97.63       93.38      3.31 o 
   6   7   0        0.42        0.40      1.64 o 
   7   7   0        0.36        0.00      2.37 o 
   8   7   0        6.99        8.08      3.02 o 
  -9   8   0        0.12        0.00      4.96 o 
  -8   8   0        9.34        9.55      4.83 o 
  -7   8   0      187.49      198.15      9.46 o 
  -6   8   0      558.55      576.03     10.17 o 
  -5   8   0      280.93      258.98      5.96 o 
  -4   8   0      930.77      974.74     14.69 o 
  -3   8   0        4.17        4.75      1.79 o 
  -2   8   0       50.01       45.10      2.40 o 
  -1   8   0       77.78       79.48      3.61 o 
   0   8   0       63.30       59.27      3.78 o 
   1   8   0      269.28      266.95      8.17 o 
   2   8   0       50.63       50.96      3.88 o 
   3   8   0      103.57       84.85      5.43 o 
   4   8   0        5.17        6.56      2.23 o 
   5   8   0      353.98      361.58      7.12 o 
   6   8   0        9.40        9.68      2.16 o 
   7   8   0       32.11       38.18      4.45 o 
  -8   9   0       17.80       15.74      5.63 o 
  -7   9   0        0.13        0.60      4.12 o 
  -6   9   0      157.96      174.29      5.11 o 
  -5   9   0        3.00        2.27      1.86 o 
  -4   9   0       72.17       76.26      3.40 o 
  -3   9   0        0.27        1.50      1.78 o 
  -2   9   0        0.53        0.00      1.74 o 
  -1   9   0        1.12        0.00      1.80 o 
   0   9   0       72.72       69.07      4.26 o 
   1   9   0       15.09       11.17      2.83 o 
   2   9   0      104.85      105.43      5.41 o 
   3   9   0        0.05        1.51      1.48 o 
   4   9   0      133.12      134.60      4.13 o 
   5   9   0       34.97       40.28      4.97 o 
   6   9   0        4.57        5.44      2.13 o 
   7   9   0       17.15       17.18      2.73 o 
  -8  10   0       75.85       85.80      7.64 o 
  -7  10   0       33.72       41.68      6.07 o 
  -6  10   0       47.92       46.90      3.76 o 
  -5  10   0       30.01       33.91      2.74 o 
  -4  10   0        0.00        1.70      2.07 o 
  -3  10   0       27.08       20.04      2.90 o 
  -2  10   0        7.13        4.49      2.35 o 
  -1  10   0        0.27        5.04      2.40 o 
   0  10   0       37.55       38.71      3.66 o 
   1  10   0        6.91        0.74      2.75 o 
   2  10   0        8.78        8.34      3.07 o 
   3  10   0        0.28        3.54      1.62 o 
   4  10   0       24.90       33.79      4.83 o 
   5  10   0       36.06       31.76      2.75 o 
   6  10   0       64.53       72.63      4.00 o 
  -7  11   0        0.00        3.36      5.49 o 
  -6  11   0       15.88       17.49      5.80 o 
  -5  11   0        0.00        0.00      2.48 o 
  -4  11   0       15.13       13.33      2.78 o 
  -3  11   0       31.43       27.49      3.40 o 
  -2  11   0        5.02        9.08      2.71 o 
  -1  11   0       17.01       14.66      2.95 o 
   0  11   0       29.46       19.84      3.19 o 
   1  11   0       50.60       52.39      4.61 o 
   2  11   0        4.23        5.15      3.28 o 
   3  11   0        3.70        2.26      3.30 o 
   4  11   0       64.71       63.00      5.37 o 
  -5  12   0        0.02        0.59      2.52 o 
  -4  12   0        7.58       13.44      3.07 o 
  -3  12   0       81.88       91.19      5.47 o 
  -2  12   0        0.43        0.00      2.41 o 
  -1  12   0       82.69       98.14      5.81 o 
   0  12   0        9.25        9.97      2.90 o 
   1  12   0       17.85       16.52      3.91 o 
   2  12   0        0.34        1.07      3.40 o 
   3  12   0       10.55       13.06      4.17 o 
  -2  13   0        0.33        0.00      2.77 o 
  -1  13   0       14.81       15.37      3.52 o 
   0 -13   1       31.08       36.90      4.33 o 
   1 -13   1      155.76      165.41      7.72 o 
   2 -13   1       57.37       72.78      5.36 o 
  -3 -12   1      197.77      215.08      9.11 o 
  -2 -12   1        6.24        8.37      3.81 o 
  -1 -12   1       50.51       58.58      4.99 o 
   0 -12   1       32.57       31.21      3.77 o 
   1 -12   1        7.30        7.29      2.77 o 
   2 -12   1        7.73        6.95      2.72 o 
   3 -12   1        6.36        6.14      2.76 o 
   4 -12   1       37.90       40.55      4.05 o 
   5 -12   1        0.16        2.37      2.99 o 
  -5 -11   1        2.73        3.50      3.78 o 
  -4 -11   1       11.09        7.76      3.80 o 
  -3 -11   1        0.66        3.31      3.32 o 
  -2 -11   1       26.26       31.19      4.17 o 
  -1 -11   1        4.85        5.80      2.98 o 
   0 -11   1       13.97       15.00      2.95 o 
   1 -11   1        5.44        1.23      2.38 o 
   2 -11   1       16.94       15.78      3.18 o 
   3 -11   1        0.26        3.71      2.39 o 
   4 -11   1        2.19        1.37      2.49 o 
   5 -11   1        0.00        2.82      2.17 o 
   6 -11   1        1.14        3.81      4.98 o 
   7 -11   1       54.26       79.57      7.73 o 
  -6 -10   1       37.90       35.09      4.57 o 
  -5 -10   1        4.05        0.91      2.28 o 
  -4 -10   1        2.87        6.99      2.51 o 
  -3 -10   1        0.13        1.21      1.58 o 
  -2 -10   1       19.03       21.08      3.38 o 
  -1 -10   1      113.63      113.98      5.64 o 
   0 -10   1       96.90      101.98      5.34 o 
   1 -10   1        6.24        5.76      2.41 o 
   2 -10   1       35.39       35.12      3.58 o 
   3 -10   1      237.06      254.47      6.28 o 
   4 -10   1        7.62       13.75      2.32 o 
   5 -10   1      138.09      161.83      5.63 o 
   6 -10   1       43.29       52.98      6.06 o 
   7 -10   1        6.31       10.39      5.42 o 
   8 -10   1       13.93       18.37      5.67 o 
  -7  -9   1        0.10        0.90      2.34 o 
  -6  -9   1       44.13       50.60      5.75 o 
  -5  -9   1       45.99       42.28      2.75 o 
  -4  -9   1        0.46        2.03      1.54 o 
  -3  -9   1      160.42      153.77      9.55 o 
  -2  -9   1        1.30        0.00      2.47 o 
  -1  -9   1       27.92       26.48      3.27 o 
   0  -9   1        0.25        0.07      2.16 o 
   1  -9   1        0.00        0.00      1.71 o 
   2  -9   1       68.56       65.08      4.51 o 
   3  -9   1       25.81       22.62      2.25 o 
   4  -9   1      519.52      524.52      9.52 o 
   5  -9   1       24.43       24.43      2.45 o 
   6  -9   1      672.14      739.74     20.29 o 
   7  -9   1       18.73       21.49      5.33 o 
   8  -9   1      280.99      323.71     13.12 o 
  -8  -8   1        5.14        4.12      3.13 o 
  -7  -8   1        5.97        8.22      2.72 o 
  -6  -8   1        3.86        4.88      1.86 o 
  -5  -8   1       15.62       15.23      1.98 o 
  -4  -8   1      120.62      111.19      3.74 o 
  -3  -8   1        0.09        0.00      1.36 o 
  -2  -8   1        0.64        0.00      2.36 o 
  -1  -8   1      173.64      182.59      6.55 o 
   0  -8   1       85.98       92.05      3.06 o 
   1  -8   1      142.45      147.18      3.89 o 
   2  -8   1      740.44      756.78     11.75 o 
   3  -8   1       62.63       56.14      2.79 o 
   4  -8   1      126.62      133.09      4.13 o 
   5  -8   1      363.06      358.18      7.23 o 
   6  -8   1       70.80       68.13      5.77 o 
   7  -8   1       97.40       89.80      6.78 o 
   8  -8   1        3.37        8.34      5.08 o 
   9  -8   1       38.71       44.31      6.52 o 
  -8  -7   1       38.29       52.24      4.50 o 
  -7  -7   1       68.60       75.54      3.41 o 
  -6  -7   1        0.45        0.00      1.54 o 
  -5  -7   1      126.44      131.15      3.78 o 
  -4  -7   1      119.88      124.64      3.73 o 
  -3  -7   1      128.81      128.66      3.67 o 
  -2  -7   1        1.71        1.91      1.69 o 
  -1  -7   1      334.03      341.07      6.10 o 
   0  -7   1       11.65        7.12      1.48 o 
   1  -7   1       12.26       10.20      1.52 o 
   2  -7   1       35.22       32.70      2.81 o 
   3  -7   1      139.29      132.93      3.68 o 
   4  -7   1       24.40       18.76      1.95 o 
   5  -7   1       69.65       51.35      2.60 o 
   6  -7   1       30.96       34.29      5.39 o 
   7  -7   1        5.07        1.47      4.48 o 
   8  -7   1        0.06        2.15      4.40 o 
   9  -7   1        1.40        3.42      5.07 o 
  -9  -6   1       26.80       29.43      4.23 o 
  -8  -6   1        1.72        1.83      2.56 o 
  -7  -6   1       14.47       11.13      1.98 o 
  -6  -6   1        6.05        4.83      2.07 o 
  -5  -6   1        6.26        3.83      1.92 o 
  -4  -6   1       89.24       96.51      2.60 o 
  -3  -6   1        1.10        1.71      1.10 o 
  -2  -6   1      161.48      196.44      4.20 o 
  -1  -6   1       54.70       63.57      2.23 o 
   0  -6   1      349.30      400.87      6.61 o 
   1  -6   1      451.21      501.00      7.90 o 
   2  -6   1        6.64        7.04      1.49 o 
   3  -6   1      301.77      303.33      5.72 o 
   4  -6   1      165.01      153.37      3.88 o 
   5  -6   1       26.29       26.57      2.01 o 
   6  -6   1       31.10       26.57      2.00 o 
   7  -6   1       37.69       41.63      5.66 o 
   8  -6   1        3.32        1.51      4.38 o 
   9  -6   1       45.61       42.80      6.35 o 
  10  -6   1        0.53        5.31      5.27 o 
  -9  -5   1       76.59       77.33      5.41 o 
  -8  -5   1       56.20       54.07      4.32 o 
  -7  -5   1       28.90       30.01      2.29 o 
  -6  -5   1       24.07       22.71      1.72 o 
  -5  -5   1      605.42      654.98      9.41 o 
  -4  -5   1      279.22      313.15      4.75 o 
  -3  -5   1     1194.27     1339.78     15.28 o 
  -2  -5   1     1196.60     1284.57     13.44 o 
  -1  -5   1      191.37      236.63      4.31 o 
   0  -5   1     1952.34     2096.12     26.50 o 
   1  -5   1      190.81      197.06      4.76 o 
   2  -5   1       30.24       30.05      1.65 o 
   3  -5   1       38.42       27.56      1.75 o 
   4  -5   1      361.36      363.35      6.31 o 
   5  -5   1        3.59        6.23      1.44 o 
   6  -5   1        1.10        0.00      3.71 o 
   7  -5   1        2.90        1.05      4.06 o 
   8  -5   1       46.96       38.98      5.47 o 
   9  -5   1       14.86       21.80      5.55 o 
  10  -5   1        0.89        5.73      5.07 o 
 -10  -4   1       11.63       11.90      3.67 o 
  -9  -4   1       29.31       19.20      3.54 o 
  -8  -4   1       31.09       37.80      3.10 o 
  -7  -4   1      705.60      723.95      9.20 o 
  -6  -4   1       43.93       43.80      1.93 o 
  -5  -4   1      453.09      440.07      6.02 o 
  -4  -4   1       67.06       61.27      1.89 o 
  -3  -4   1       14.19        7.90      1.89 o 
  -2  -4   1       35.54       43.82      1.39 o 
  -1  -4   1     1859.15     1976.67     42.25 o 
   0  -4   1      787.77      880.98     11.82 o 
   1  -4   1       56.55       44.58      1.65 o 
   2  -4   1       65.33       80.08      2.28 o 
   3  -4   1      761.31      769.20     10.79 o 
   4  -4   1       74.70       78.02      2.41 o 
   5  -4   1      224.79      237.88      4.48 o 
   6  -4   1        8.75        7.23      4.02 o 
   7  -4   1      258.58      249.70      9.93 o 
   8  -4   1       62.77       67.81      6.18 o 
   9  -4   1       85.86       80.17      6.94 o 
  10  -4   1       86.79       97.50      7.88 o 
 -10  -3   1       31.33       27.83      6.49 o 
  -9  -3   1      176.45      164.94      5.67 o 
  -8  -3   1       60.18       58.15      3.48 o 
  -7  -3   1      179.06      168.33      3.53 o 
  -6  -3   1       56.42       61.86      2.04 o 
  -5  -3   1      175.09      195.55      3.43 o 
  -4  -3   1      105.36      101.40      2.25 o 
  -3  -3   1       16.44       21.39      1.17 o 
  -2  -3   1      106.68      102.86      3.60 o 
  -1  -3   1     1822.70     1960.73     32.23 o 
   0  -3   1       49.59       53.20      2.33 o 
   1  -3   1       14.45       14.27      1.10 o 
   2  -3   1      340.86      317.26      4.98 o 
   3  -3   1        9.94       13.97      1.99 o 
   4  -3   1       41.94       37.34      1.44 o 
   5  -3   1       14.86       12.80      1.80 o 
   6  -3   1        6.38        7.48      4.22 o 
   7  -3   1       25.87       21.91      3.17 o 
   8  -3   1       99.91       97.95      4.41 o 
   9  -3   1       73.86       72.72      4.27 o 
  10  -3   1       12.98       20.68      5.14 o 
 -10  -2   1       15.03       13.59      2.84 o 
  -9  -2   1      171.66      164.06      6.32 o 
  -8  -2   1       51.70       57.08      5.50 o 
  -7  -2   1       48.79       48.14      1.95 o 
  -6  -2   1        1.87        3.25      1.06 o 
  -5  -2   1        4.85        3.49      0.96 o 
  -4  -2   1      230.32      229.93      5.36 o 
  -3  -2   1      548.99      595.87      6.72 o 
  -2  -2   1      594.61      604.13      6.54 o 
  -1  -2   1     1167.36     1271.81     12.52 o 
   0  -2   1      225.67      184.29      2.97 o 
   1  -2   1      984.10      826.17     18.60 o 
   2  -2   1        0.12        0.21      1.67 o 
   3  -2   1      678.38      723.60      7.81 o 
   5  -2   1      163.36      156.91      4.18 o 
   6  -2   1        2.28        9.08      2.21 o 
   7  -2   1       90.25       94.27      4.07 o 
   8  -2   1       23.40       16.17      2.91 o 
   9  -2   1       17.29       18.84      3.06 o 
  10  -2   1        1.35        2.46      3.07 o 
  11  -2   1        1.79        2.74      4.44 o 
 -11  -1   1        9.49        6.68      3.16 o 
 -10  -1   1       27.39       28.97      3.78 o 
  -9  -1   1       29.48       31.40      6.00 o 
  -8  -1   1      248.55      235.87      6.31 o 
  -7  -1   1       39.70       35.16      4.84 o 
  -6  -1   1      111.55      107.83      4.46 o 
  -5  -1   1        2.16        2.13      1.59 o 
  -4  -1   1      216.35      209.50      3.13 o 
  -3  -1   1     1179.13     1276.01     12.96 o 
  -2  -1   1      234.88      283.98      4.48 o 
  -1  -1   1       66.81       64.81      1.15 o 
   0  -1   1     7171.89     6281.25    102.96 o 
   1  -1   1      183.50      172.56      2.05 o 
   2  -1   1     7461.66     7642.40     90.23 o 
   3  -1   1      348.29      316.58      5.30 o 
   4  -1   1      285.47      285.85      5.35 o 
   5  -1   1       13.56       13.40      1.92 o 
   6  -1   1       45.49       40.89      4.29 o 
   7  -1   1        0.61        1.19      2.40 o 
   8  -1   1        3.30        2.06      2.50 o 
   9  -1   1        0.64        2.13      3.48 o 
  10  -1   1        0.11        0.55      3.12 o 
  11  -1   1       21.61       26.34      4.25 o 
 -11   0   1       42.53       39.94      6.36 o 
 -10   0   1       66.41       62.74      6.49 o 
  -9   0   1      118.57      124.30      4.97 o 
  -8   0   1       29.78       25.60      2.94 o 
  -7   0   1        0.89        2.28      2.21 o 
  -6   0   1      158.81      160.49      4.57 o 
  -5   0   1      794.00      815.25     12.15 o 
  -4   0   1     4048.00     4398.78     64.78 o 
  -3   0   1     2132.45     2244.89     34.75 o 
  -2   0   1     7875.15     8769.89     87.39 o 
  -1   0   1      944.66     1070.20     13.27 o 
   1   0   1      266.67      249.79      2.85 o 
   2   0   1    19528.93    20115.15    235.79 o 
   3   0   1     4872.73     4726.04     45.37 o 
   4   0   1      190.51      247.83      3.41 o 
   5   0   1      953.20      917.98     13.53 o 
   6   0   1      179.91      171.64      4.74 o 
   7   0   1       97.20      106.85      4.25 o 
   8   0   1      389.02      376.76     10.65 o 
   9   0   1       29.46       31.08      3.78 o 
  10   0   1       15.45       15.32      3.28 o 
 -11   1   1       37.51       27.65      3.97 o 
 -10   1   1      136.18      116.31      5.40 o 
  -9   1   1      210.53      173.91      7.80 o 
  -8   1   1       22.53       21.52      3.40 o 
  -7   1   1      950.32      991.34     15.38 o 
  -6   1   1     1766.15     1814.94     24.47 o 
  -5   1   1       31.69       25.69      2.34 o 
  -4   1   1      354.81      415.83      7.02 o 
  -3   1   1     5621.88     6169.88     73.53 o 
  -2   1   1     2330.82     2410.12     46.02 o 
  -1   1   1     9604.95    10116.65    127.38 o 
   0   1   1      535.97      547.24      6.22 o 
   1   1   1     2268.04     2232.17     27.27 o 
   2   1   1      725.81      726.45      7.54 o 
   3   1   1      961.73     1078.19     11.08 o 
   4   1   1      112.84       98.48      3.80 o 
   5   1   1      279.14      271.94      4.30 o 
   6   1   1       44.63       37.81      2.68 o 
   7   1   1       32.46       31.07      2.73 o 
   8   1   1       35.28       36.87      2.94 o 
   9   1   1       33.79       32.75      4.25 o 
  10   1   1        0.33        1.62      2.52 o 
 -11   2   1      108.76       91.39      8.24 o 
 -10   2   1        0.17        8.65      4.94 o 
  -9   2   1      518.55      451.28     12.74 o 
  -8   2   1      669.41      643.58     16.52 o 
  -7   2   1      116.84      105.37      8.88 o 
  -6   2   1     1554.05     1637.97     17.21 o 
  -5   2   1      578.63      546.36      6.63 o 
  -4   2   1     1305.54     1313.65     16.98 o 
  -3   2   1     1855.31     1970.09     24.53 o 
  -2   2   1      637.64      677.02     15.07 o 
  -1   2   1     1133.44     1236.52     15.50 o 
   0   2   1     5431.74     5607.38    120.08 o 
   1   2   1        5.39       13.25      3.52 o 
   2   2   1      474.85      455.70      5.15 o 
   3   2   1      504.94      512.79      5.90 o 
   5   2   1      190.91      176.08      3.03 o 
   6   2   1        1.14        1.87      1.02 o 
   7   2   1      202.76      198.94      8.85 o 
   8   2   1       21.66       27.20      2.69 o 
   9   2   1       23.41       20.65      5.57 o 
  10   2   1       30.04       32.18      5.03 o 
 -11   3   1       84.41       86.89      8.14 o 
 -10   3   1       53.20       33.13      6.34 o 
  -9   3   1        0.23        0.00      4.48 o 
  -8   3   1      164.68      152.99      8.60 o 
  -7   3   1       75.81       70.39      6.23 o 
  -6   3   1        9.46        8.33      1.11 o 
  -5   3   1      667.05      651.88      9.52 o 
  -4   3   1       57.05       47.79      1.86 o 
  -3   3   1      553.28      550.95      8.00 o 
  -2   3   1      139.54      128.19      2.76 o 
  -1   3   1      177.56      165.98      3.02 o 
   0   3   1     1974.22     1997.78     24.79 o 
   1   3   1      136.86      144.97      3.90 o 
   2   3   1      344.96      390.72      4.67 o 
   3   3   1        3.02        2.25      0.83 o 
   4   3   1       23.76       22.21      1.27 o 
   5   3   1       69.77       67.91      1.99 o 
   6   3   1       85.51       86.92      2.55 o 
   7   3   1       10.79       16.57      2.24 o 
   8   3   1        4.90        9.68      2.16 o 
   9   3   1       29.00       22.61      3.48 o 
  10   3   1        0.84        0.00      2.89 o 
 -11   4   1       12.03       17.64      5.73 o 
 -10   4   1        0.68        3.38      4.98 o 
  -9   4   1        5.21        2.99      4.48 o 
  -8   4   1       22.94       20.35      5.15 o 
  -7   4   1      432.40      411.89     13.64 o 
  -6   4   1       91.30       87.99      2.76 o 
  -5   4   1     1188.22     1290.22     17.47 o 
  -4   4   1      139.71      125.26      6.02 o 
  -3   4   1       13.52       19.99      1.90 o 
  -2   4   1       98.36      108.63      2.62 o 
  -1   4   1     3951.78     4107.50     49.93 o 
   0   4   1     1492.76     1486.69     18.86 o 
   1   4   1      751.03      814.18     15.01 o 
   2   4   1      644.65      663.77     13.87 o 
   3   4   1      357.02      361.62      9.13 o 
   4   4   1      314.43      356.44      6.37 o 
   5   4   1      839.80      886.30     12.64 o 
   6   4   1       13.24       17.42      1.49 o 
   7   4   1      156.04      159.07      4.79 o 
   8   4   1       34.19       42.61      3.95 o 
   9   4   1        9.40        8.32      3.13 o 
 -10   5   1      132.26      139.96      9.75 o 
  -9   5   1        0.27        0.00      5.00 o 
  -8   5   1       25.74       29.26      5.50 o 
  -7   5   1        1.40        0.00      4.48 o 
  -6   5   1        6.03        9.72      2.99 o 
  -5   5   1       54.14       50.95      2.28 o 
  -4   5   1      321.46      307.56      5.67 o 
  -3   5   1      224.46      251.30      5.38 o 
  -2   5   1      560.91      571.29      8.55 o 
  -1   5   1     1921.24     2104.06     26.56 o 
   0   5   1       34.06       25.67      1.38 o 
   1   5   1     1967.15     2262.53     38.10 o 
   2   5   1     1956.17     2145.40     36.41 o 
   3   5   1       56.93       50.94      1.62 o 
   4   5   1     1011.56     1172.59     12.80 o 
   5   5   1        2.27        1.25      1.19 o 
   6   5   1        2.36        1.27      1.31 o 
   7   5   1        5.57        6.19      2.38 o 
   8   5   1       52.17       62.89      4.70 o 
   9   5   1       13.93       18.63      3.55 o 
 -10   6   1       16.48       28.05      6.34 o 
  -9   6   1       45.97       54.14      6.64 o 
  -8   6   1      178.05      167.66      9.15 o 
  -7   6   1      305.57      332.53     12.26 o 
  -6   6   1      298.19      299.62      6.23 o 
  -5   6   1      635.81      647.81     10.37 o 
  -4   6   1      103.98      117.71      3.48 o 
  -3   6   1     2135.37     2337.63     31.39 o 
  -2   6   1      118.86      120.49      3.13 o 
  -1   6   1      272.88      297.65      5.27 o 
   0   6   1      214.33      194.03      4.88 o 
   1   6   1       59.60       51.65      3.08 o 
   2   6   1      189.46      187.02      5.90 o 
   3   6   1       33.44       29.39      1.80 o 
   4   6   1        8.23        7.43      1.39 o 
   5   6   1       21.36       19.57      1.87 o 
   6   6   1        4.05        4.25      1.64 o 
   7   6   1        0.41        0.00      2.04 o 
   8   6   1        0.47        1.06      2.62 o 
   9   6   1       17.09       17.52      3.72 o 
 -10   7   1       33.75       35.02      7.21 o 
  -9   7   1        4.11        7.79      5.09 o 
  -8   7   1       83.93       78.73      6.84 o 
  -7   7   1        3.87        3.28      4.12 o 
  -6   7   1        0.03        0.89      1.62 o 
  -5   7   1      382.77      426.22      7.86 o 
  -4   7   1        2.26        3.52      2.78 o 
  -3   7   1       18.10       18.39      2.51 o 
  -2   7   1        0.82        1.60      1.42 o 
  -1   7   1      152.70      145.68      3.98 o 
   0   7   1       57.39       61.01      2.16 o 
   1   7   1        4.68        9.66      2.40 o 
   2   7   1       43.61       44.09      3.42 o 
   3   7   1      196.74      204.85      4.63 o 
   4   7   1        0.57        0.00      1.30 o 
   5   7   1        5.80        5.58      1.61 o 
   6   7   1        0.27        0.00      1.70 o 
   7   7   1       66.71       76.79      5.07 o 
   8   7   1        1.91        0.10      2.95 o 
  -9   8   1        0.55        4.50      5.26 o 
  -8   8   1       19.54       17.51      5.16 o 
  -7   8   1        6.08        4.63      4.20 o 
  -6   8   1       23.47       23.49      2.34 o 
  -5   8   1       53.18       54.54      2.93 o 
  -4   8   1     1984.08     2045.53     49.23 o 
  -3   8   1       30.78       32.73      2.28 o 
  -2   8   1      607.60      612.04      9.85 o 
  -1   8   1      119.61      111.49      3.22 o 
   0   8   1       17.58       15.63      2.58 o 
   1   8   1       82.17       71.41      4.27 o 
   2   8   1      199.14      223.73      7.48 o 
   3   8   1      695.05      720.69     11.04 o 
   4   8   1       35.10       29.69      2.23 o 
   5   8   1        9.16        9.40      1.91 o 
   6   8   1      146.08      149.73      8.27 o 
   7   8   1      138.21      151.18      7.11 o 
  -9   9   1        5.32        8.45      6.17 o 
  -8   9   1       28.23       27.58      6.15 o 
  -7   9   1       16.62       16.61      4.78 o 
  -6   9   1      126.78      127.27      4.45 o 
  -5   9   1      108.86      104.70      3.95 o 
  -4   9   1      443.04      442.04      8.45 o 
  -3   9   1      927.58      992.29     15.00 o 
  -2   9   1      615.72      574.71     13.55 o 
  -1   9   1      278.32      269.11      8.38 o 
   0   9   1       54.24       47.31      3.68 o 
   1   9   1       51.40       38.73      3.72 o 
   2   9   1      273.80      259.52      8.53 o 
   3   9   1        0.64        0.00      1.45 o 
   4   9   1      176.55      166.12      4.71 o 
   5   9   1       80.87       74.35      5.73 o 
   6   9   1       78.13       81.77      3.84 o 
  -8  10   1        1.02        2.35      4.78 o 
  -7  10   1       46.01       48.29      6.21 o 
  -6  10   1        3.55        4.61      2.09 o 
  -5  10   1       19.97       25.99      2.67 o 
  -4  10   1       97.78       95.54      5.07 o 
  -3  10   1        0.53        1.34      2.19 o 
  -2  10   1       47.04       45.58      3.77 o 
  -1  10   1       40.71       23.31      3.13 o 
   0  10   1      118.88       96.22      5.20 o 
   1  10   1        7.23        7.72      2.63 o 
   2  10   1       13.51        8.36      2.69 o 
   3  10   1      124.80      123.43      6.92 o 
   4  10   1        0.39        0.00      2.38 o 
   5  10   1        4.58        6.68      2.43 o 
  -7  11   1        8.25       18.01      5.92 o 
  -6  11   1        8.89       12.97      2.90 o 
  -5  11   1        3.51        0.93      2.32 o 
  -4  11   1        1.38        1.72      2.32 o 
  -3  11   1       58.35       63.35      4.48 o 
  -2  11   1       13.01       11.98      2.85 o 
  -1  11   1       38.50       33.62      3.66 o 
   0  11   1       18.08       12.95      2.94 o 
   1  11   1       14.19       18.18      3.65 o 
   2  11   1        0.12        2.42      3.09 o 
   3  11   1        0.05        1.50      2.17 o 
   4  11   1        4.21        5.84      2.41 o 
  -5  12   1        9.75        9.38      3.25 o 
  -4  12   1       46.65       47.18      4.34 o 
  -3  12   1       26.71       27.81      3.57 o 
  -2  12   1        0.69        0.00      2.49 o 
  -1  12   1       30.40       28.81      3.73 o 
   0  12   1       48.32       39.39      4.03 o 
   1  12   1        0.73        0.00      3.36 o 
   2  12   1       16.67       18.42      4.42 o 
   0 -13   2        9.53       11.23      3.33 o 
   1 -13   2       58.58       71.57      5.34 o 
   2 -13   2        0.78        1.35      3.17 o 
  -3 -12   2        5.13        8.72      4.03 o 
  -2 -12   2        1.00        3.09      3.59 o 
  -1 -12   2        9.06       10.02      3.06 o 
   0 -12   2       44.84       47.04      4.26 o 
   1 -12   2       25.67       22.54      3.37 o 
   2 -12   2       33.65       41.69      4.03 o 
   3 -12   2       56.49       62.55      4.68 o 
   4 -12   2      131.05      137.80      6.51 o 
   5 -12   2       12.11       13.06      3.58 o 
  -5 -11   2       32.83       31.10      4.61 o 
  -4 -11   2        8.03       10.22      4.08 o 
  -3 -11   2       57.52       58.23      5.03 o 
  -2 -11   2       20.94       18.04      3.68 o 
  -1 -11   2        9.02        6.43      2.61 o 
   0 -11   2       65.37       65.16      4.55 o 
   1 -11   2        3.24        0.41      2.31 o 
   2 -11   2        8.47        7.49      2.53 o 
   3 -11   2        1.76        5.03      2.39 o 
   4 -11   2       38.15       39.49      3.64 o 
   5 -11   2       12.56       15.63      2.61 o 
   6 -11   2       19.67       25.27      5.74 o 
  -6 -10   2       35.50       41.14      4.68 o 
  -5 -10   2       11.93       16.64      3.75 o 
  -4 -10   2       92.42       80.92      5.39 o 
  -3 -10   2        0.12        1.51      2.85 o 
  -2 -10   2       25.19       19.56      3.43 o 
  -1 -10   2       10.90       10.94      2.73 o 
   0 -10   2       20.46       16.66      2.91 o 
   1 -10   2       65.26       63.19      4.25 o 
   2 -10   2      188.25      210.74      5.57 o 
   3 -10   2      262.24      269.59      6.42 o 
   4 -10   2       16.65       26.42      2.62 o 
   5 -10   2      107.93      110.11      4.24 o 
   6 -10   2      272.13      285.09     11.66 o 
   7 -10   2        7.74       12.40      5.03 o 
  -7  -9   2        0.72        0.00      2.41 o 
  -6  -9   2       38.22       42.72      2.94 o 
  -5  -9   2      263.49      259.04      5.97 o 
  -4  -9   2       50.60       53.86      3.07 o 
  -3  -9   2      636.26      647.52     10.15 o 
  -2  -9   2        9.71        9.96      2.87 o 
  -1  -9   2      115.50      103.02      5.04 o 
   0  -9   2        2.69        0.00      2.18 o 
   1  -9   2        3.34        3.95      1.73 o 
   2  -9   2      126.23      127.05      5.88 o 
   3  -9   2       49.33       45.96      2.84 o 
   4  -9   2       76.60       67.69      3.28 o 
   5  -9   2       19.30       25.14      2.42 o 
   6  -9   2        0.51        3.54      4.37 o 
   7  -9   2      104.80      127.38      8.22 o 
   8  -9   2       88.06       87.20      7.71 o 
  -8  -8   2        2.21        3.01      3.10 o 
  -7  -8   2       34.78       39.13      2.82 o 
  -6  -8   2       13.77       11.74      2.34 o 
  -5  -8   2        0.85        0.59      1.57 o 
  -4  -8   2      354.58      369.10      6.83 o 
  -3  -8   2        6.56        8.24      1.54 o 
  -2  -8   2      245.55      233.84      4.78 o 
  -1  -8   2       35.13       34.70      2.31 o 
   0  -8   2        0.07        0.00      1.46 o 
   1  -8   2       19.41       21.20      1.99 o 
   2  -8   2      128.33      130.94      3.86 o 
   3  -8   2       13.59       12.80      1.84 o 
   4  -8   2      215.32      220.76      5.32 o 
   5  -8   2       53.40       44.71      4.30 o 
   6  -8   2       10.87        8.08      3.97 o 
   7  -8   2       86.95       81.40      6.63 o 
   8  -8   2        1.71        7.53      5.08 o 
   9  -8   2      140.19      145.55      9.51 o 
  -8  -7   2       12.73       14.75      3.30 o 
  -7  -7   2       57.47       63.01      3.12 o 
  -6  -7   2       11.41       11.56      2.77 o 
  -5  -7   2       20.71       20.55      1.90 o 
  -4  -7   2     1028.27     1107.38     14.90 o 
  -3  -7   2        6.31        4.37      1.22 o 
  -2  -7   2      205.76      193.95      3.41 o 
  -1  -7   2      345.47      365.87      6.52 o 
   0  -7   2        6.49        3.33      1.31 o 
   1  -7   2      141.53      123.64      3.43 o 
   2  -7   2       26.82       21.96      2.76 o 
   3  -7   2      620.54      635.60     10.19 o 
   4  -7   2       53.55       49.79      2.60 o 
   5  -7   2       18.51       11.62      1.77 o 
   6  -7   2        0.87        2.43      3.67 o 
   7  -7   2        1.67        1.21      3.83 o 
   8  -7   2        3.53        6.19      4.57 o 
   9  -7   2        1.76        1.38      4.76 o 
  -9  -6   2      169.74      175.58      7.96 o 
  -8  -6   2        8.63        8.47      2.75 o 
  -7  -6   2       83.12       83.51      3.20 o 
  -6  -6   2       35.91       32.72      2.19 o 
  -5  -6   2        0.98        4.13      1.38 o 
  -4  -6   2        1.34        0.00      1.80 o 
  -3  -6   2       76.93       56.28      1.93 o 
  -2  -6   2       48.75       44.70      1.54 o 
  -1  -6   2      171.13      183.51      3.97 o 
   0  -6   2        3.49        2.50      1.47 o 
   1  -6   2      437.82      457.15      7.48 o 
   2  -6   2       10.81        7.99      1.44 o 
   3  -6   2      400.56      395.90      6.91 o 
   4  -6   2      317.77      316.09      7.78 o 
   5  -6   2       40.15       31.62      2.12 o 
   6  -6   2        0.81        2.06      3.97 o 
   7  -6   2        4.36       12.24      4.36 o 
   8  -6   2       15.63       11.79      4.70 o 
   9  -6   2        8.90       20.62      5.50 o 
  10  -6   2       14.41       14.94      5.03 o 
 -10  -5   2      131.25      153.13      7.92 o 
  -9  -5   2        6.22        1.94      2.91 o 
  -8  -5   2       41.71       39.48      3.94 o 
  -7  -5   2        1.41        0.79      1.59 o 
  -6  -5   2        3.39        0.00      2.07 o 
  -5  -5   2      185.18      197.69      3.79 o 
  -4  -5   2       15.33       14.64      2.03 o 
  -3  -5   2      724.75      806.61      9.97 o 
  -2  -5   2      352.81      397.32      5.05 o 
  -1  -5   2      144.50      185.46      3.77 o 
   0  -5   2     3438.08     3875.95     50.30 o 
   1  -5   2       12.79       20.24      1.49 o 
   2  -5   2      459.44      472.90     11.01 o 
   3  -5   2      107.37      106.81      2.94 o 
   4  -5   2     1497.06     1594.92     21.04 o 
   5  -5   2        4.92        6.08      1.78 o 
   6  -5   2       16.27       14.41      4.23 o 
   7  -5   2      190.68      171.25      8.63 o 
   8  -5   2        0.02        5.31      4.13 o 
   9  -5   2        0.12        1.93      4.06 o 
  10  -5   2        0.34        0.00      4.23 o 
 -10  -4   2       16.99       15.77      3.85 o 
  -9  -4   2       27.71       26.55      3.16 o 
  -8  -4   2      122.20      110.73      4.51 o 
  -7  -4   2      196.35      191.31      3.90 o 
  -6  -4   2        4.20        3.33      1.20 o 
  -5  -4   2      279.56      277.78      4.44 o 
  -4  -4   2      731.36      755.41      8.84 o 
  -3  -4   2      462.87      472.78      5.88 o 
  -2  -4   2      112.61      131.96      3.45 o 
  -1  -4   2     2913.56     3031.69     37.28 o 
   0  -4   2     3227.87     3444.11     42.18 o 
   1  -4   2      118.50      118.15      2.75 o 
   2  -4   2     1815.18     1892.57     24.01 o 
   3  -4   2      120.59      107.96      2.69 o 
   4  -4   2      436.45      416.13     20.08 o 
   5  -4   2       44.13       40.05      1.89 o 
   6  -4   2      327.34      296.53     10.64 o 
   7  -4   2        1.20        0.00      3.88 o 
   8  -4   2       30.89       42.32      5.39 o 
   9  -4   2       49.78       50.49      6.01 o 
  10  -4   2      126.35      150.97      9.44 o 
 -10  -3   2       21.96       20.58      6.97 o 
  -9  -3   2        8.01        9.84      4.95 o 
  -8  -3   2       64.98       61.56      3.65 o 
  -7  -3   2       55.01       57.77      2.23 o 
  -6  -3   2        0.62        0.42      1.08 o 
  -5  -3   2       54.90       53.45      1.98 o 
  -4  -3   2        7.72        9.74      1.07 o 
  -3  -3   2       66.82       60.27      1.61 o 
  -2  -3   2      250.58      262.10      4.90 o 
  -1  -3   2       70.86       73.88      1.40 o 
   0  -3   2       79.35       70.63      3.30 o 
   1  -3   2       69.87       64.83      4.24 o 
   2  -3   2      432.19      439.82      8.89 o 
   3  -3   2     3015.95     3409.23     33.01 o 
   4  -3   2      385.22      382.44      4.83 o 
   5  -3   2      152.68      167.83      4.42 o 
   6  -3   2       28.19       20.00      2.55 o 
   7  -3   2      164.91      139.43      4.83 o 
   8  -3   2       29.66       24.64      3.08 o 
   9  -3   2       57.78       51.11      3.88 o 
  10  -3   2       55.34       56.21      6.62 o 
 -11  -2   2       36.61       44.82      4.14 o 
 -10  -2   2        2.31        2.73      3.05 o 
  -9  -2   2        1.51        0.00      2.35 o 
  -8  -2   2        0.64        0.00      2.15 o 
  -7  -2   2       22.42       14.60      1.43 o 
  -6  -2   2        4.13        1.23      1.07 o 
  -5  -2   2      700.22      742.88      8.62 o 
  -4  -2   2      724.52      797.65     14.11 o 
  -3  -2   2     1165.88     1258.78     12.93 o 
  -2  -2   2     1161.95     1245.23     13.86 o 
  -1  -2   2     1898.00     2015.44     29.91 o 
   0  -2   2     5704.09     5901.62     94.08 o 
   1  -2   2     3153.14     3031.78     56.46 o 
   2  -2   2      201.08      179.53      2.50 o 
   3  -2   2      218.63      185.56      3.35 o 
   4  -2   2        1.65        0.70      1.44 o 
   5  -2   2      302.57      298.10      6.02 o 
   6  -2   2       23.72       20.41      2.40 o 
   7  -2   2       21.40       17.76      2.66 o 
   8  -2   2        1.37        0.00      2.41 o 
   9  -2   2       26.50       29.88      3.36 o 
  10  -2   2        3.95        0.74      3.09 o 
 -11  -1   2        0.04        3.05      4.74 o 
 -10  -1   2       52.86       46.78      3.73 o 
  -9  -1   2      173.99      174.94      5.78 o 
  -8  -1   2       94.76       95.33      4.14 o 
  -7  -1   2      185.88      164.20      5.01 o 
  -6  -1   2        0.17        0.00      0.94 o 
  -5  -1   2       28.45       33.50      1.39 o 
  -4  -1   2        5.37        9.10      1.73 o 
  -3  -1   2      842.37      902.16      9.52 o 
  -2  -1   2       81.70       83.03      3.38 o 
  -1  -1   2      117.85      103.86      1.45 o 
   0  -1   2     5249.49     5307.43     63.85 o 
   1  -1   2        0.45        2.55      0.70 o 
   2  -1   2     9395.36     9738.85    114.74 o 
   3  -1   2       63.73       42.15      3.96 o 
   4  -1   2     1660.69     1820.92     25.82 o 
   5  -1   2      192.61      165.74      4.26 o 
   6  -1   2      370.85      368.47      7.38 o 
   7  -1   2       68.54       60.41      3.97 o 
   8  -1   2      110.92      114.98      4.67 o 
   9  -1   2        3.14        4.14      2.83 o 
  10  -1   2        2.71        3.57      3.04 o 
 -11   0   2       52.88       42.32      3.89 o 
 -10   0   2        1.03        3.72      2.79 o 
  -9   0   2       45.74       38.71      3.48 o 
  -8   0   2       54.02       43.57      6.44 o 
  -7   0   2        3.40        0.00      2.99 o 
  -6   0   2      109.68      101.65      3.77 o 
  -5   0   2      443.87      430.37      7.65 o 
  -4   0   2      345.77      365.81      6.41 o 
  -3   0   2      753.75      876.93     12.04 o 
  -2   0   2     1056.90     1032.51     21.15 o 
  -1   0   2     4138.65     4190.22     78.22 o 
   0   0   2      408.59      368.24      7.63 o 
   1   0   2    14411.66    13453.87    185.78 o 
   2   0   2     4532.86     4602.20     48.86 o 
   3   0   2     3377.57     3422.96     45.83 o 
   4   0   2      933.74      971.99     15.11 o 
   5   0   2     1370.85     1353.11     18.51 o 
   6   0   2        0.51        0.39      1.98 o 
   7   0   2       10.90       14.33      2.47 o 
   8   0   2       25.88       21.16      2.74 o 
   9   0   2       93.63      107.30      4.77 o 
  10   0   2        7.64        5.92      3.22 o 
 -11   1   2      108.91       96.69      8.25 o 
 -10   1   2       61.18       42.56      4.18 o 
  -9   1   2       11.95       13.13      3.97 o 
  -8   1   2      768.64      719.60     13.49 o 
  -7   1   2      112.56      115.77      5.75 o 
  -6   1   2      515.44      532.98      9.46 o 
  -5   1   2     3229.16     3502.84    105.00 o 
  -4   1   2       33.89       29.34      2.15 o 
  -3   1   2       72.33       82.71      4.81 o 
  -2   1   2      603.85      632.94     14.05 o 
  -1   1   2      287.09      320.99      7.40 o 
   0   1   2      507.48      477.81      8.23 o 
   1   1   2      950.34      937.75     27.24 o 
   2   1   2     2430.13     2419.37     24.04 o 
   3   1   2     1383.29     1489.57     15.00 o 
   4   1   2      218.48      203.27      3.00 o 
   5   1   2       43.88       47.33      1.39 o 
   6   1   2       18.10       18.15      2.34 o 
   7   1   2       42.58       36.77      2.81 o 
   8   1   2        8.33        6.79      3.24 o 
   9   1   2        1.18        3.05      3.65 o 
  10   1   2       15.61       11.59      6.78 o 
 -11   2   2       22.33       23.35      5.83 o 
 -10   2   2      291.05      276.40     12.53 o 
  -9   2   2       99.02       95.62      7.43 o 
  -8   2   2      761.82      783.47     21.35 o 
  -7   2   2      556.96      572.63     16.53 o 
  -6   2   2        2.00        5.20      4.33 o 
  -5   2   2      138.40      166.95      7.28 o 
  -4   2   2      237.10      263.31      8.53 o 
  -3   2   2       53.23       41.56      3.76 o 
  -2   2   2      507.54      523.43      7.37 o 
  -1   2   2      216.13      219.54      3.66 o 
   0   2   2     3659.17     3839.41     46.90 o 
   1   2   2       18.81       15.44      0.79 o 
   2   2   2       19.91       17.17      1.28 o 
   3   2   2      423.24      433.59      5.20 o 
   4   2   2        2.06        2.88      0.84 o 
   5   2   2        0.20        1.28      1.18 o 
   6   2   2        3.72        3.64      1.62 o 
   7   2   2       49.30       47.59      3.31 o 
   8   2   2       17.77       17.50      6.97 o 
   9   2   2        0.39        3.22      2.22 o 
  10   2   2        2.05        2.44      3.25 o 
 -11   3   2       29.33       39.67      6.48 o 
  -9   3   2       13.66       13.52      4.93 o 
  -8   3   2       17.10       21.45      5.30 o 
  -7   3   2       90.37       76.81      7.08 o 
  -6   3   2       54.90       50.28      3.79 o 
  -5   3   2      324.66      334.12     14.35 o 
  -4   3   2        5.64        4.36      1.11 o 
  -3   3   2      164.31      189.19      3.67 o 
  -2   3   2      656.42      673.78      9.36 o 
  -1   3   2      804.49      829.24     18.37 o 
   0   3   2      628.67      643.23     12.70 o 
   1   3   2      675.21      667.13     12.26 o 
   2   3   2     1044.27     1114.14     14.36 o 
   3   3   2       12.93        9.74      0.95 o 
   4   3   2      224.84      231.20      3.57 o 
   5   3   2        0.01        0.67      1.44 o 
   6   3   2       68.36       70.31      2.12 o 
   7   3   2      207.42      194.29      5.35 o 
   8   3   2        0.85        3.13      3.08 o 
   9   3   2        9.36        5.89      3.06 o 
  10   3   2       25.78       23.77      4.12 o 
 -11   4   2        3.58       15.56      5.83 o 
 -10   4   2       40.94       48.52      6.49 o 
  -9   4   2        2.03        8.48      5.00 o 
  -8   4   2        1.26        0.00      4.55 o 
  -7   4   2       86.82       82.20      2.83 o 
  -6   4   2      361.35      373.86      6.73 o 
  -5   4   2      880.73      924.14     13.22 o 
  -4   4   2     1020.19     1045.32     14.45 o 
  -3   4   2        1.04        1.28      1.58 o 
  -2   4   2     1078.16     1094.55     14.58 o 
  -1   4   2      669.59      603.25      8.50 o 
   0   4   2      134.19      148.03      3.32 o 
   1   4   2      738.98      663.42     12.67 o 
   3   4   2       16.42       11.87      1.02 o 
   4   4   2      207.09      234.14      3.73 o 
   5   4   2       75.69       73.28      2.14 o 
   6   4   2      175.97      173.31      3.48 o 
   7   4   2       51.66       33.03      3.41 o 
   8   4   2       54.53       64.00      4.71 o 
   9   4   2       19.59       21.32      3.64 o 
 -10   5   2        3.10        0.79      5.28 o 
  -9   5   2        0.88        0.79      4.80 o 
  -8   5   2       66.98       69.25      6.57 o 
  -7   5   2      219.95      226.53      5.16 o 
  -6   5   2       26.76       28.20      3.70 o 
  -5   5   2      390.91      440.98      7.65 o 
  -4   5   2        9.36        8.81      1.34 o 
  -3   5   2      698.14      789.40     11.41 o 
  -2   5   2      345.19      376.55      6.19 o 
  -1   5   2       74.40       72.46      2.14 o 
   0   5   2      464.85      516.88      7.46 o 
   1   5   2        4.02        6.57      1.62 o 
   2   5   2        0.69        0.63      1.52 o 
   3   5   2       42.85       55.03      2.16 o 
   4   5   2      948.19     1053.65     14.04 o 
   5   5   2        1.86        3.37      1.33 o 
   6   5   2       50.27       58.76      2.68 o 
   7   5   2        0.08        2.48      2.31 o 
   8   5   2        5.77        1.76      2.55 o 
   9   5   2        5.57        8.47      3.25 o 
 -10   6   2       45.22       39.58      7.27 o 
  -9   6   2        0.07        3.39      5.28 o 
  -8   6   2       10.36        6.49      4.79 o 
  -7   6   2      274.47      276.64      6.04 o 
  -6   6   2        0.38        0.00      1.41 o 
  -5   6   2      532.70      553.36     11.74 o 
  -4   6   2      432.56      451.70      9.95 o 
  -3   6   2       63.95       56.50      2.40 o 
  -2   6   2      325.24      370.25      6.97 o 
  -1   6   2       32.78       35.17      1.70 o 
   0   6   2      115.07       90.89      2.16 o 
   1   6   2       63.78       60.90      3.30 o 
   2   6   2        3.98        2.73      1.87 o 
   3   6   2       31.61       30.27      1.91 o 
   4   6   2      280.55      260.45      5.34 o 
   5   6   2        0.63        3.24      3.52 o 
   6   6   2        0.08        0.36      1.62 o 
   7   6   2        1.25        0.00      2.14 o 
   8   6   2       12.34       15.00      3.19 o 
 -10   7   2       44.92       41.05      6.87 o 
  -9   7   2       69.27       64.87      7.14 o 
  -8   7   2       14.75       14.57      5.02 o 
  -7   7   2      157.26      155.06      4.62 o 
  -6   7   2       18.60       15.54      3.49 o 
  -5   7   2        1.51        2.24      1.61 o 
  -4   7   2      189.25      176.18      4.51 o 
  -3   7   2       42.52       43.85      2.37 o 
  -2   7   2      166.26      167.99      3.97 o 
  -1   7   2        5.65        2.88      1.29 o 
   0   7   2      106.65      112.95      4.74 o 
   1   7   2        4.56        2.57      1.85 o 
   2   7   2       12.21        8.40      2.44 o 
   3   7   2      237.61      250.88      5.31 o 
   4   7   2        6.48        7.95      1.57 o 
   5   7   2       68.11       71.33      3.08 o 
   6   7   2       23.21       19.86      3.50 o 
   7   7   2        2.35        0.00      2.42 o 
   8   7   2        0.89        0.78      2.89 o 
  -9   8   2        5.51        3.14      5.02 o 
  -8   8   2        6.33       10.75      4.82 o 
  -7   8   2       35.54       36.39      5.21 o 
  -6   8   2        0.05        2.21      1.80 o 
  -5   8   2        5.01        2.95      2.47 o 
  -4   8   2      421.75      424.58      7.97 o 
  -3   8   2        3.11        1.93      1.66 o 
  -2   8   2     1018.21     1005.06     14.58 o 
  -1   8   2      505.73      492.07     11.77 o 
   0   8   2      294.51      307.78      8.81 o 
   1   8   2      272.24      284.61      8.52 o 
   2   8   2        1.19        0.00      2.48 o 
   3   8   2      236.14      216.13      6.10 o 
   4   8   2      329.42      344.74      6.89 o 
   5   8   2      221.13      231.60      5.67 o 
   6   8   2        0.01        0.00      1.91 o 
   7   8   2        3.59        4.72      2.99 o 
  -9   9   2       28.53       39.70      6.62 o 
  -8   9   2        2.04        7.73      5.54 o 
  -7   9   2        2.21        3.26      4.72 o 
  -6   9   2       92.75      107.74      8.06 o 
  -5   9   2        8.75        7.69      2.08 o 
  -4   9   2        1.35        3.94      1.87 o 
  -3   9   2      113.39      106.48      5.05 o 
  -2   9   2       36.42       25.13      3.02 o 
  -1   9   2      221.87      222.61      7.53 o 
   1   9   2       35.06       26.39      3.37 o 
   2   9   2        9.20        3.73      2.77 o 
   3   9   2      139.78      123.42      4.03 o 
   4   9   2       29.18       29.11      2.41 o 
   5   9   2        1.83        3.01      1.94 o 
   6   9   2      133.98      156.46      5.18 o 
  -8  10   2        1.13        6.65      5.51 o 
  -7  10   2        1.28        3.42      4.24 o 
  -6  10   2       12.07       13.13      2.38 o 
  -5  10   2      219.83      223.13      6.24 o 
  -4  10   2       12.57        7.38      2.44 o 
  -3  10   2      155.17      138.11      6.08 o 
  -2  10   2      334.03      304.32      9.41 o 
  -1  10   2       22.14       19.49      2.96 o 
   0  10   2      218.89      177.94      7.12 o 
   1  10   2      512.67      496.61     13.17 o 
   2  10   2        0.76        2.74      2.85 o 
   3  10   2       26.91       20.36      3.85 o 
   4  10   2       46.97       50.28      3.81 o 
   5  10   2       22.06       27.52      2.89 o 
  -6  11   2       24.04       23.85      3.50 o 
  -5  11   2       34.98       31.76      3.72 o 
  -4  11   2       59.15       62.56      4.51 o 
  -3  11   2       77.89       81.93      5.07 o 
  -2  11   2      178.06      163.95      7.08 o 
  -1  11   2       67.79       59.83      4.49 o 
   0  11   2        4.65        4.58      2.93 o 
   1  11   2      112.68      118.42      6.41 o 
   2  11   2       37.12       25.70      4.05 o 
   3  11   2       26.13       30.03      2.74 o 
   4  11   2       58.17       62.55      3.58 o 
  -5  12   2        0.90        0.73      2.58 o 
  -4  12   2        0.02        0.00      2.55 o 
  -3  12   2        6.20        6.26      2.70 o 
  -2  12   2       10.65        7.53      2.83 o 
  -1  12   2       14.99       18.48      3.32 o 
   0  12   2       20.78       22.84      3.75 o 
   1  12   2       64.49       71.63      5.65 o 
   2  12   2       13.65       12.44      3.98 o 
   0 -13   3       47.86       57.27      5.09 o 
   1 -13   3       57.20       76.57      5.53 o 
   2 -13   3        3.02        0.47      2.82 o 
  -3 -12   3        6.51        4.41      3.80 o 
  -2 -12   3       13.06       17.31      4.06 o 
  -1 -12   3       10.20        9.27      2.92 o 
   0 -12   3       37.96       35.76      3.92 o 
   1 -12   3        1.31        2.08      2.59 o 
   2 -12   3      130.17      127.04      6.30 o 
   3 -12   3        0.81        0.00      2.33 o 
   4 -12   3       14.97       10.16      2.90 o 
  -5 -11   3       14.75       15.93      4.23 o 
  -4 -11   3       21.31       16.87      3.93 o 
  -3 -11   3       30.34       26.84      4.14 o 
  -2 -11   3       50.45       44.65      4.58 o 
  -1 -11   3        1.51        5.00      2.61 o 
   0 -11   3        1.89        2.79      2.48 o 
   1 -11   3        1.81        0.00      2.29 o 
   2 -11   3        6.91        8.50      2.63 o 
   3 -11   3       12.03       20.18      3.15 o 
   4 -11   3        3.25        5.82      2.86 o 
   5 -11   3        7.17       10.10      2.51 o 
   6 -11   3        2.90        6.14      4.86 o 
  -6 -10   3        2.83        1.94      4.03 o 
  -5 -10   3       48.51       60.81      5.04 o 
  -4 -10   3       65.70       64.83      4.92 o 
  -3 -10   3       51.42       44.18      4.26 o 
  -2 -10   3        2.36        2.67      2.86 o 
  -1 -10   3      161.92      142.47      6.25 o 
   0 -10   3       28.69       26.39      3.15 o 
   1 -10   3       11.11       15.20      2.81 o 
   2 -10   3        0.02        3.13      1.95 o 
   3 -10   3        2.55        0.00      1.93 o 
   4 -10   3       21.39       21.25      2.44 o 
   5 -10   3      392.77      420.60      8.68 o 
   6 -10   3      101.50      102.83      7.39 o 
   7 -10   3       90.57      103.29      7.87 o 
  -7  -9   3        5.63       10.19      3.93 o 
  -6  -9   3        8.00       10.22      3.74 o 
  -5  -9   3       11.66       15.70      3.43 o 
  -4  -9   3       17.37       19.22      3.27 o 
  -3  -9   3       57.63       41.72      3.91 o 
  -2  -9   3      120.58       95.18      5.00 o 
  -1  -9   3        5.33        3.06      2.00 o 
   0  -9   3      406.10      409.55      7.77 o 
   1  -9   3        9.69       10.81      1.90 o 
   2  -9   3      158.43      145.83      4.33 o 
   3  -9   3      269.17      249.57      5.87 o 
   4  -9   3       44.93       36.99      2.59 o 
   5  -9   3      307.48      333.64      7.22 o 
   6  -9   3       67.47       65.07      6.08 o 
   7  -9   3      303.02      378.93     14.34 o 
   8  -9   3       81.42       79.61      7.61 o 
  -8  -8   3        8.20        4.69      3.71 o 
  -7  -8   3        1.87        0.15      2.37 o 
  -6  -8   3       34.25       40.14      2.61 o 
  -5  -8   3       38.37       36.74      2.37 o 
  -4  -8   3       21.70       16.88      2.49 o 
  -3  -8   3        8.06       10.44      1.47 o 
  -2  -8   3        8.60       12.19      1.32 o 
  -1  -8   3      273.36      272.88      8.89 o 
   0  -8   3      150.43      142.46      4.25 o 
   1  -8   3      104.40      108.73      6.45 o 
   2  -8   3      121.25      116.25      3.67 o 
   3  -8   3      889.29      915.44     16.66 o 
   4  -8   3       70.76       72.55      3.24 o 
   5  -8   3      171.65      173.63      4.70 o 
   6  -8   3        0.33        1.61      3.71 o 
   7  -8   3        2.89        9.45      4.51 o 
   8  -8   3        8.74       10.93      5.52 o 
   9  -8   3       36.03       27.55      6.30 o 
  -9  -7   3       62.35       63.12      5.33 o 
  -8  -7   3       11.55       12.72      3.34 o 
  -7  -7   3        0.00        0.97      4.82 o 
  -6  -7   3       86.17       78.23      3.07 o 
  -5  -7   3        5.25        3.87      1.49 o 
  -4  -7   3      240.54      238.54      5.70 o 
  -3  -7   3        1.23        1.73      1.13 o 
  -2  -7   3       23.26       27.92      1.44 o 
  -1  -7   3       32.82       33.50      4.03 o 
   0  -7   3      277.07      271.86      8.65 o 
   1  -7   3      193.06      184.31      4.34 o 
   2  -7   3      158.28      135.58      5.36 o 
   3  -7   3       32.99       34.02      2.20 o 
   4  -7   3       87.00       73.27      2.97 o 
   5  -7   3       63.48       53.27      7.22 o 
   6  -7   3       27.00       29.93      4.74 o 
   7  -7   3        5.20        0.41      3.95 o 
   8  -7   3       38.12       37.26      5.76 o 
   9  -7   3        1.48        0.19      4.87 o 
  -9  -6   3       11.04       10.47      3.48 o 
  -8  -6   3       96.83      111.67      4.21 o 
  -7  -6   3       69.39       72.20      3.02 o 
  -6  -6   3       71.92       71.65      3.39 o 
  -5  -6   3        2.44        5.51      1.56 o 
  -4  -6   3       19.30       15.44      1.45 o 
  -3  -6   3      229.22      251.32      4.05 o 
  -2  -6   3       81.58       86.34      2.04 o 
  -1  -6   3        0.15        1.40      1.53 o 
   0  -6   3        2.74        0.82      1.23 o 
   1  -6   3      422.61      461.44     10.73 o 
   2  -6   3      443.54      467.01     10.21 o 
   3  -6   3       51.99       53.79      2.36 o 
   4  -6   3      433.31      480.16     14.86 o 
   5  -6   3        5.37        5.84      1.40 o 
   6  -6   3       19.31       13.38      4.13 o 
   7  -6   3       92.40       95.20      6.80 o 
   8  -6   3      111.41      103.97      7.60 o 
   9  -6   3        3.10        0.95      4.47 o 
 -10  -5   3      163.14      163.97      8.10 o 
  -9  -5   3       17.34       14.62      3.61 o 
  -8  -5   3      299.00      319.68     10.23 o 
  -7  -5   3       24.36       22.61      2.47 o 
  -6  -5   3       27.74       29.46      1.90 o 
  -5  -5   3      681.99      718.33      8.92 o 
  -4  -5   3       32.52       25.18      1.88 o 
  -3  -5   3       30.80       27.22      2.30 o 
  -2  -5   3       85.38      100.72      3.42 o 
  -1  -5   3       17.92       16.58      1.45 o 
   0  -5   3     1192.18     1416.26     18.64 o 
   1  -5   3        4.12        0.67      1.06 o 
   2  -5   3     2334.33     2423.02     30.67 o 
   3  -5   3      163.53      138.11      3.37 o 
   4  -5   3       12.02        8.93      1.28 o 
   5  -5   3       25.75       22.02      3.47 o 
   6  -5   3        7.51        6.65      4.04 o 
   7  -5   3      106.26      109.49      7.12 o 
   8  -5   3       27.82       21.36      4.50 o 
   9  -5   3       11.40       11.40      4.43 o 
  10  -5   3      102.39      108.38      8.13 o 
 -10  -4   3       35.59       36.81      4.65 o 
  -9  -4   3      109.91      115.86      4.89 o 
  -8  -4   3       41.35       50.60      7.79 o 
  -7  -4   3       37.58       35.56      2.00 o 
  -6  -4   3      137.35      143.34      3.33 o 
  -5  -4   3      191.54      186.86      3.55 o 
  -4  -4   3     1363.56     1432.46     23.17 o 
  -3  -4   3     1040.06     1124.13     12.00 o 
  -2  -4   3      656.54      716.92      7.91 o 
  -1  -4   3      131.08       99.91      1.76 o 
   0  -4   3      937.30      989.32     13.29 o 
   1  -4   3      277.46      225.25      4.53 o 
   2  -4   3     1607.58     1544.55     19.95 o 
   3  -4   3      709.82      679.59      9.75 o 
   4  -4   3      121.62      105.98      4.67 o 
   5  -4   3       81.33       81.55      2.47 o 
   6  -4   3      145.77      129.63      4.44 o 
   7  -4   3        1.58        1.37      2.40 o 
   8  -4   3       12.90       11.87      2.81 o 
   9  -4   3        1.07        6.26      4.37 o 
  10  -4   3       25.42       26.17      5.25 o 
 -10  -3   3        5.94        8.99      8.98 o 
  -9  -3   3       75.48       87.36      4.32 o 
  -8  -3   3       22.14       20.86      2.71 o 
  -7  -3   3        1.10        0.00      1.19 o 
  -6  -3   3       17.74       16.48      1.45 o 
  -5  -3   3      572.09      619.21      7.65 o 
  -4  -3   3      648.40      711.33      8.26 o 
  -3  -3   3       12.90       15.90      1.06 o 
  -2  -3   3      310.24      291.35      3.70 o 
  -1  -3   3      946.73      975.81      9.94 o 
   0  -3   3     1089.51     1150.41     16.76 o 
   1  -3   3       34.79       38.89      1.50 o 
   2  -3   3      307.47      314.82      3.95 o 
   3  -3   3      140.30      121.54      2.15 o 
   4  -3   3        0.33        1.43      1.34 o 
   5  -3   3        1.52        0.55      1.70 o 
   6  -3   3        3.53        2.65      2.13 o 
   7  -3   3       10.12        9.06      2.52 o 
   8  -3   3        5.78        8.34      2.64 o 
   9  -3   3        6.49        5.96      2.92 o 
  10  -3   3        3.07        6.82      3.44 o 
 -11  -2   3        0.79        6.62      5.82 o 
 -10  -2   3        0.94        6.36      5.79 o 
  -9  -2   3        0.60        0.00      2.38 o 
  -8  -2   3       32.03       32.35      3.04 o 
  -7  -2   3        6.62        2.92      1.50 o 
  -6  -2   3      150.07      156.01      3.21 o 
  -5  -2   3       25.11       26.92      1.44 o 
  -4  -2   3      249.74      260.91      4.83 o 
  -3  -2   3     1079.38     1199.01     12.73 o 
  -2  -2   3      198.09      223.75      2.99 o 
  -1  -2   3     1462.61     1512.70     21.81 o 
   0  -2   3       49.95       48.90      1.48 o 
   1  -2   3      417.68      373.90      5.54 o 
   2  -2   3     3625.16     3463.65     33.22 o 
   3  -2   3     1024.16      950.68      9.93 o 
   4  -2   3     1883.48     1856.40     24.04 o 
   5  -2   3      159.61      143.67      4.05 o 
   6  -2   3        3.86        4.32      2.04 o 
   7  -2   3      233.34      210.87      5.82 o 
   8  -2   3        2.81        3.32      2.49 o 
   9  -2   3        0.03        2.61      2.73 o 
  10  -2   3        4.07        0.41      2.93 o 
 -11  -1   3       23.98       26.19      8.74 o 
 -10  -1   3        2.08        0.00      2.85 o 
  -9  -1   3       81.23       72.46      4.41 o 
  -8  -1   3       14.38       12.67      2.83 o 
  -7  -1   3      403.57      417.83      8.40 o 
  -6  -1   3      113.66      114.95      5.91 o 
  -5  -1   3       17.38       18.77      1.27 o 
  -4  -1   3       86.20      112.93      2.51 o 
  -3  -1   3      224.31      242.70      4.31 o 
  -2  -1   3     2266.93     2459.51     50.08 o 
  -1  -1   3     3013.89     3275.21     78.68 o 
   0  -1   3      146.95      143.73      2.50 o 
   1  -1   3       65.14       53.65      1.95 o 
   2  -1   3      892.24      874.95     11.58 o 
   3  -1   3     1139.94     1180.44     15.57 o 
   4  -1   3     1170.98     1146.81     15.67 o 
   5  -1   3     1112.58     1163.80     16.45 o 
   6  -1   3        2.59        3.14      2.01 o 
   7  -1   3       42.04       38.28      4.44 o 
   8  -1   3        4.43        6.70      2.48 o 
   9  -1   3        7.84        6.44      2.78 o 
  10  -1   3        4.77        0.00      3.00 o 
 -11   0   3       92.63      110.36      8.95 o 
 -10   0   3        6.15       10.38      3.03 o 
  -9   0   3      312.59      299.39      7.64 o 
  -8   0   3      278.15      267.86      6.92 o 
  -7   0   3      200.00      202.23      5.66 o 
  -6   0   3      823.59      846.46     13.19 o 
  -5   0   3      265.94      281.08      5.89 o 
  -4   0   3      119.29      120.55      3.95 o 
  -3   0   3      438.36      453.87     11.60 o 
  -2   0   3       36.07       51.38      4.11 o 
  -1   0   3     1674.77     1735.90     33.35 o 
   0   0   3      104.73       88.90      2.87 o 
   1   0   3        4.39        3.52      0.78 o 
   2   0   3      431.54      401.69      5.22 o 
   3   0   3     1057.56     1070.09     11.05 o 
   4   0   3       46.14       39.92      2.10 o 
   5   0   3     2187.35     2237.88     41.62 o 
   6   0   3       85.18       78.63      3.32 o 
   7   0   3      310.95      295.78      6.89 o 
   8   0   3       19.06       19.13      2.91 o 
   9   0   3        5.08        1.73      2.67 o 
  10   0   3       15.06       18.40      5.23 o 
 -11   1   3       26.55       40.01      6.32 o 
 -10   1   3      172.35      167.39      9.76 o 
  -9   1   3      119.81      102.28      7.57 o 
  -8   1   3      115.50      125.80      8.17 o 
  -7   1   3      449.26      470.80     14.80 o 
  -6   1   3      140.20      114.36      7.03 o 
  -5   1   3       90.78       75.83      5.63 o 
  -4   1   3       40.11       37.53      4.39 o 
  -3   1   3     2720.76     2983.98     57.84 o 
  -2   1   3      143.55      125.75      5.41 o 
  -1   1   3     5055.82     5183.72     96.54 o 
   0   1   3       73.35       87.67      2.85 o 
   1   1   3      681.36      603.00      8.10 o 
   2   1   3     4433.33     4557.90     43.38 o 
   3   1   3        0.01        0.00      0.65 o 
   4   1   3     1314.74     1342.46     13.92 o 
   5   1   3      113.97      109.71      2.15 o 
   6   1   3        0.07        0.00      1.69 o 
   7   1   3        1.60        3.52      2.22 o 
   8   1   3        0.38        2.08      2.39 o 
   9   1   3        7.00        9.59      2.83 o 
  10   1   3        9.48        6.60      3.22 o 
 -11   2   3      166.00      151.66     10.14 o 
 -10   2   3       61.24       59.25      6.90 o 
  -9   2   3       57.49       52.35      6.44 o 
  -8   2   3       18.11       14.88      5.32 o 
  -7   2   3      122.36      120.84      7.76 o 
  -6   2   3       35.86       27.31      5.19 o 
  -5   2   3        1.16        0.65      3.79 o 
  -4   2   3      183.88      164.32      6.55 o 
  -3   2   3      687.52      666.96     15.45 o 
  -2   2   3      149.41      180.26      6.15 o 
  -1   2   3      912.68      906.76     11.85 o 
   0   2   3      607.44      579.89     17.78 o 
   1   2   3      374.76      382.09      5.41 o 
   2   2   3      912.10      892.31     11.62 o 
   3   2   3     1278.09     1315.99     14.37 o 
   4   2   3      114.42      120.41      2.35 o 
   5   2   3        0.68        1.33      0.95 o 
   6   2   3       15.24        8.69      1.93 o 
   7   2   3        0.78        1.55      1.99 o 
   8   2   3       12.41       11.25      2.40 o 
   9   2   3       15.05        7.12      4.82 o 
  10   2   3        0.51        1.87      3.40 o 
 -11   3   3        0.78        2.85      5.16 o 
 -10   3   3        1.31        5.70      4.91 o 
  -9   3   3        0.14        0.00      4.60 o 
  -8   3   3        0.10        0.00      4.91 o 
  -7   3   3        7.00        6.44      1.17 o 
  -6   3   3       17.49       14.88      3.23 o 
  -5   3   3      645.64      665.58      9.97 o 
  -4   3   3     2501.28     2775.93     34.77 o 
  -3   3   3     1352.35     1524.49     25.59 o 
  -2   3   3      835.03      948.55     12.72 o 
  -1   3   3      283.31      307.17     12.13 o 
   0   3   3       45.51       44.68      1.54 o 
   1   3   3      337.16      292.65      6.41 o 
   2   3   3        4.54        6.21      0.81 o 
   3   3   3     1227.62     1238.04     15.16 o 
   4   3   3        3.12        2.89      0.98 o 
   5   3   3        9.36       13.71      1.27 o 
   6   3   3       44.09       41.05      2.57 o 
   7   3   3        0.15        1.01      1.68 o 
   8   3   3        1.50        2.24      2.56 o 
   9   3   3        0.69        1.81      2.90 o 
 -11   4   3        6.10       16.34      5.67 o 
 -10   4   3        0.05        2.70      5.51 o 
  -9   4   3        0.59        2.33      5.00 o 
  -8   4   3       31.90       30.87      5.83 o 
  -7   4   3       26.49       21.08      1.74 o 
  -6   4   3       48.52       48.97      2.70 o 
  -5   4   3      504.04      525.35      8.52 o 
  -4   4   3     1494.36     1720.14     22.51 o 
  -3   4   3       86.16       72.57      2.43 o 
  -2   4   3     2369.52     2717.93     56.75 o 
  -1   4   3      212.24      205.08      3.99 o 
   0   4   3      769.76      785.62     14.60 o 
   1   4   3        0.23        1.25      1.26 o 
   2   4   3     3171.28     3382.51     55.13 o 
   3   4   3        6.97        6.85      1.40 o 
   4   4   3       17.27       19.32      1.26 o 
   5   4   3      308.73      312.36      4.75 o 
   6   4   3      317.49      295.88      8.95 o 
   7   4   3       29.52       26.19      3.26 o 
   8   4   3      106.84      108.06      5.99 o 
   9   4   3        0.87        0.54      2.92 o 
 -10   5   3        0.38        5.72      5.54 o 
  -9   5   3        1.21        0.00      4.98 o 
  -8   5   3       43.59       38.37      5.88 o 
  -7   5   3       28.42       20.16      3.64 o 
  -6   5   3      105.46      104.80     10.30 o 
  -5   5   3        0.13        0.00      1.08 o 
  -4   5   3        5.95        4.82      1.60 o 
  -3   5   3       14.15       17.76      1.60 o 
  -2   5   3       82.38      101.46      2.83 o 
  -1   5   3      112.68      122.62      2.81 o 
   0   5   3       92.94       99.83      3.77 o 
   1   5   3       74.85       60.82      3.03 o 
   2   5   3      103.37       84.27      3.60 o 
   3   5   3       45.44       35.90      1.92 o 
   4   5   3       26.48       20.70      1.68 o 
   5   5   3       25.73       29.12      2.03 o 
   6   5   3      158.18      173.38      6.27 o 
   7   5   3        5.51        7.66      2.62 o 
   8   5   3       43.59       40.01      4.13 o 
   9   5   3       30.72       31.45      4.25 o 
 -10   6   3        1.98        0.84      5.65 o 
  -9   6   3       61.23       44.16      6.53 o 
  -8   6   3       53.12       51.89      6.21 o 
  -7   6   3       48.77       45.94      2.50 o 
  -6   6   3       11.84        8.14      2.05 o 
  -5   6   3       93.01       92.24      3.26 o 
  -4   6   3       31.60       41.04      3.67 o 
  -3   6   3      441.04      481.45      7.99 o 
  -2   6   3      244.83      236.82      8.19 o 
  -1   6   3       51.94       51.54      2.34 o 
   0   6   3        8.10        5.86      1.74 o 
   1   6   3      757.95      789.18     15.78 o 
   2   6   3        2.58        2.24      1.80 o 
   3   6   3      133.99      131.77      3.61 o 
   4   6   3       85.64       85.59      2.99 o 
   5   6   3       48.35       48.98      2.58 o 
   6   6   3       31.18       32.84      2.60 o 
   7   6   3        7.16        7.62      2.69 o 
   8   6   3        1.00        1.17      2.64 o 
 -10   7   3       21.02       24.13      7.08 o 
  -9   7   3       14.02       24.38      5.91 o 
  -8   7   3        0.08        4.28      4.72 o 
  -7   7   3       11.36       10.32      2.57 o 
  -6   7   3      123.13      107.35      3.80 o 
  -5   7   3      137.15      129.70      4.02 o 
  -4   7   3        2.67        6.06      3.32 o 
  -3   7   3      120.38      113.87      3.47 o 
  -2   7   3      162.60      147.96      5.03 o 
  -1   7   3       28.67       31.94      1.80 o 
   0   7   3       11.68        7.81      2.27 o 
   1   7   3       43.61       33.49      3.05 o 
   2   7   3       54.68       49.18      3.57 o 
   3   7   3       17.10       18.07      1.81 o 
   4   7   3       27.14       26.73      3.84 o 
   5   7   3       51.18       49.63      3.11 o 
   6   7   3       13.10       19.28      2.96 o 
   7   7   3        3.75        0.26      2.49 o 
  -9   8   3       10.52       12.40      5.52 o 
  -8   8   3        2.69        2.85      5.34 o 
  -7   8   3      120.54      141.11      5.77 o 
  -6   8   3       14.50       17.00      2.08 o 
  -5   8   3        0.27        0.22      2.31 o 
  -4   8   3       44.70       43.52      2.60 o 
  -3   8   3      479.42      489.27     12.86 o 
  -2   8   3      271.35      254.17      7.74 o 
  -1   8   3      498.47      457.52     11.28 o 
   0   8   3      322.28      341.21      9.43 o 
   1   8   3      399.36      379.99     10.22 o 
   2   8   3      174.26      168.14      6.49 o 
   3   8   3      114.60      102.13      5.16 o 
   4   8   3        0.27        0.76      1.90 o 
   5   8   3       41.86       44.24      5.47 o 
   6   8   3       15.15       15.19      2.50 o 
   7   8   3        4.67        4.20      3.08 o 
  -9   9   3       28.82       28.47      6.89 o 
  -8   9   3        0.13        5.70      5.44 o 
  -7   9   3       54.20       54.85      3.24 o 
  -6   9   3      144.22      145.39      5.43 o 
  -5   9   3      229.96      236.65      5.94 o 
  -4   9   3        2.88        2.90      2.83 o 
  -3   9   3      586.95      607.12     14.24 o 
  -2   9   3      811.73      733.48     16.29 o 
  -1   9   3      499.73      534.75     13.08 o 
   0   9   3       87.33       72.50      4.57 o 
   1   9   3        0.58        0.00      2.39 o 
   2   9   3        1.45        0.28      2.59 o 
   3   9   3       73.13       69.36      3.15 o 
   4   9   3       15.04        8.46      2.12 o 
   5   9   3        5.66        5.83      1.99 o 
   6   9   3        5.33        4.09      2.53 o 
  -8  10   3       12.32       17.95      6.03 o 
  -7  10   3       93.16       85.44      4.88 o 
  -6  10   3        0.27        0.00      2.08 o 
  -5  10   3       32.28       27.65      3.16 o 
  -4  10   3      252.33      240.56      8.23 o 
  -3  10   3       78.84       72.89      4.54 o 
  -2  10   3       47.77       42.95      3.70 o 
  -1  10   3      144.47      114.86      5.62 o 
   0  10   3       58.47       50.66      4.26 o 
   1  10   3       29.06       25.47      3.57 o 
   2  10   3       28.28       25.55      3.74 o 
   3  10   3       92.07       78.64      3.52 o 
   4  10   3       24.07       37.55      4.66 o 
   5  10   3       10.03        8.89      3.61 o 
  -6  11   3       29.87       28.03      3.65 o 
  -5  11   3      114.97      104.70      5.63 o 
  -4  11   3        1.27        1.09      2.23 o 
  -3  11   3        0.77        0.00      2.16 o 
  -2  11   3      232.53      236.93      8.66 o 
  -1  11   3        7.08        7.28      2.81 o 
   0  11   3       70.21       70.24      5.19 o 
   1  11   3       35.67       33.84      4.25 o 
   2  11   3       33.31       31.45      4.31 o 
   3  11   3       62.02       67.50      4.10 o 
  -5  12   3       24.32       25.85      3.79 o 
  -4  12   3        0.69        0.67      2.51 o 
  -3  12   3        1.45        5.00      3.01 o 
  -2  12   3        1.11        2.33      2.63 o 
  -1  12   3        0.00        0.11      2.43 o 
   0  12   3        6.65        3.20      3.40 o 
   1  12   3        3.26        2.48      3.56 o 
   0 -13   4       65.91       70.22      5.38 o 
   1 -13   4       16.66       15.92      3.43 o 
  -3 -12   4        1.21        3.41      3.72 o 
  -2 -12   4      121.22      118.27      6.59 o 
  -1 -12   4       23.12       25.98      3.66 o 
   0 -12   4       84.25       85.31      5.45 o 
   1 -12   4        1.14        1.52      2.56 o 
   2 -12   4       41.86       40.85      4.02 o 
   3 -12   4       44.42       42.66      3.94 o 
   4 -12   4       29.26       32.51      3.90 o 
  -5 -11   4       32.79       38.90      5.20 o 
  -4 -11   4      157.75      194.97      8.40 o 
  -3 -11   4       12.11       14.58      3.74 o 
  -2 -11   4       44.78       40.02      4.27 o 
  -1 -11   4       30.39       28.98      3.53 o 
   0 -11   4        1.89        1.33      2.38 o 
   1 -11   4        0.02        0.00      2.11 o 
   2 -11   4       19.89       22.99      3.29 o 
   3 -11   4        1.84        5.13      2.33 o 
   4 -11   4        0.16        0.62      2.10 o 
   5 -11   4        9.44       10.23      5.24 o 
   6 -11   4       44.35       46.74      6.74 o 
  -6 -10   4        0.00        2.70      3.37 o 
  -5 -10   4        0.41        0.00      3.26 o 
  -4 -10   4        8.15       13.67      3.54 o 
  -3 -10   4       82.66       70.24      4.96 o 
  -2 -10   4        0.01        1.79      2.76 o 
  -1 -10   4      495.65      487.87     12.86 o 
   0 -10   4       22.12       15.79      2.77 o 
   1 -10   4        3.97        3.58      2.20 o 
   2 -10   4       63.92       60.82      3.21 o 
   3 -10   4      173.93      176.74      8.46 o 
   4 -10   4        9.49       13.64      3.65 o 
   5 -10   4       19.13       26.44      5.39 o 
   6 -10   4      411.49      505.31     16.56 o 
   7 -10   4        8.09        8.78      5.88 o 
  -7  -9   4        0.26        0.00      3.03 o 
  -6  -9   4       24.20       19.15      3.80 o 
  -5  -9   4       58.66       62.66      4.68 o 
  -4  -9   4       73.13       76.89      4.93 o 
  -3  -9   4       10.81       10.42      2.95 o 
  -2  -9   4       69.79       93.56      5.14 o 
  -1  -9   4      344.15      321.54      6.87 o 
   0  -9   4        0.35        2.08      1.83 o 
   1  -9   4      761.89      781.71     12.53 o 
   2  -9   4      399.18      423.60     10.76 o 
   3  -9   4      479.56      508.80     15.51 o 
   4  -9   4      621.57      668.01     11.38 o 
   5  -9   4       36.90       35.24      5.23 o 
   6  -9   4       32.56       25.28      5.06 o 
   7  -9   4      207.61      216.23     10.63 o 
   8  -9   4      143.05      185.53     10.83 o 
  -8  -8   4        8.59        4.04      3.84 o 
  -7  -8   4        4.76        0.81      2.73 o 
  -6  -8   4       33.70       34.45      2.56 o 
  -5  -8   4       49.15       53.84      2.69 o 
  -4  -8   4      487.27      517.69      8.45 o 
  -3  -8   4      256.62      294.26      4.83 o 
  -2  -8   4      144.11      132.74      2.87 o 
  -1  -8   4     1394.22     1511.10     31.54 o 
   0  -8   4       92.04       86.27      3.21 o 
   1  -8   4      633.31      654.41     12.74 o 
   2  -8   4      970.54     1062.29     15.63 o 
   3  -8   4      376.34      377.41      7.32 o 
   4  -8   4      302.97      319.88     11.89 o 
   5  -8   4      443.12      443.44     14.22 o 
   6  -8   4        2.89        4.52      3.93 o 
   7  -8   4      110.35       89.25      7.19 o 
   8  -8   4        3.80        9.78      5.13 o 
  -9  -7   4        9.28        6.52      4.08 o 
  -8  -7   4       17.79       20.48      2.60 o 
  -7  -7   4       23.47       21.10      2.23 o 
  -6  -7   4      140.04      142.17      4.05 o 
  -5  -7   4      355.64      364.27      6.67 o 
  -4  -7   4       35.78       40.28      3.10 o 
  -3  -7   4      525.91      544.58      7.11 o 
  -2  -7   4        8.65        3.61      0.98 o 
  -1  -7   4        6.88        3.21      1.53 o 
   0  -7   4      170.07      215.97      4.82 o 
   1  -7   4        0.33        1.95      1.46 o 
   2  -7   4        3.72        2.68      1.90 o 
   3  -7   4        3.39        3.04      1.52 o 
   4  -7   4       31.48       36.88      2.24 o 
   5  -7   4        5.00        7.63      2.77 o 
   6  -7   4        6.20       11.83      4.05 o 
   7  -7   4        3.33        7.58      4.35 o 
   8  -7   4        0.13        2.77      4.61 o 
   9  -7   4        6.39       11.76      5.38 o 
  -9  -6   4       20.83       24.82      4.00 o 
  -8  -6   4      386.74      418.42      7.95 o 
  -7  -6   4        5.51        5.51      1.73 o 
  -6  -6   4      188.36      190.99      4.08 o 
  -5  -6   4       71.85       65.77      2.41 o 
  -4  -6   4        7.94        6.13      1.56 o 
  -3  -6   4       61.64       54.32      1.86 o 
  -2  -6   4      246.33      261.56      3.85 o 
  -1  -6   4       10.24       11.58      1.20 o 
   0  -6   4       16.51       13.66      1.55 o 
   1  -6   4      528.08      585.36     14.70 o 
   2  -6   4      151.13      138.86      6.08 o 
   3  -6   4      645.37      643.73     10.01 o 
   4  -6   4      531.83      557.99      9.02 o 
   5  -6   4        8.50        9.26      1.57 o 
   6  -6   4      392.21      330.53     11.86 o 
   7  -6   4       52.79       61.09      6.00 o 
   8  -6   4       40.25       27.12      5.38 o 
   9  -6   4       12.43        8.94      4.20 o 
 -10  -5   4       79.18       98.77      6.73 o 
  -9  -5   4      154.08      163.03      7.42 o 
  -8  -5   4       61.26       69.45      2.91 o 
  -7  -5   4      384.17      413.71      7.54 o 
  -6  -5   4        4.35        6.20      1.54 o 
  -5  -5   4      398.64      415.65      6.05 o 
  -4  -5   4      449.75      462.97      6.24 o 
  -3  -5   4       41.85       42.85      2.02 o 
  -2  -5   4       18.28       19.06      1.26 o 
  -1  -5   4      115.53      149.86      3.49 o 
   0  -5   4       64.37       74.28      3.51 o 
   1  -5   4      365.02      398.86     10.43 o 
   2  -5   4      502.76      555.40     15.86 o 
   3  -5   4       33.75       32.17      1.75 o 
   4  -5   4        7.74        6.63      1.26 o 
   5  -5   4       17.54       18.88      4.04 o 
   6  -5   4      218.18      233.95      9.70 o 
   7  -5   4       81.09       71.07      5.90 o 
   8  -5   4        0.75        0.17      3.56 o 
   9  -5   4       77.72       70.49      6.45 o 
  10  -5   4       43.82       34.96      5.87 o 
 -10  -4   4        0.00        6.01      3.41 o 
  -9  -4   4       40.30       42.92      3.56 o 
  -8  -4   4        1.57        3.69      1.80 o 
  -7  -4   4       14.21        6.93      1.53 o 
  -6  -4   4      291.90      293.52      4.91 o 
  -5  -4   4       10.72       10.57      1.30 o 
  -4  -4   4      107.28       93.03      4.90 o 
  -3  -4   4      337.60      353.72      4.73 o 
  -2  -4   4     1217.60     1313.32     13.46 o 
  -1  -4   4        8.82       11.63      1.26 o 
   0  -4   4        6.08        5.81      1.07 o 
   1  -4   4      867.15      827.84     26.99 o 
   2  -4   4      292.02      300.96      5.20 o 
   3  -4   4      290.02      292.30      8.84 o 
   4  -4   4     1535.18     1590.36     16.46 o 
   5  -4   4      362.09      364.02      7.13 o 
   6  -4   4        8.24        3.81      2.32 o 
   7  -4   4        5.22        2.25      2.41 o 
   8  -4   4      253.71      225.48      6.56 o 
   9  -4   4       34.36       31.01      3.92 o 
  10  -4   4       15.94       14.38      6.73 o 
 -10  -3   4       12.97       14.69      7.50 o 
  -9  -3   4       30.40       32.85      3.36 o 
  -8  -3   4      116.07      132.92      3.47 o 
  -7  -3   4       17.10       14.69      2.26 o 
  -6  -3   4      475.27      474.62      6.61 o 
  -5  -3   4      305.92      314.48      4.76 o 
  -4  -3   4       53.65       51.65      1.73 o 
  -3  -3   4      189.69      189.07      3.03 o 
  -2  -3   4      168.47      183.75      2.70 o 
  -1  -3   4       81.54       84.19      2.26 o 
   0  -3   4       39.40       31.41      2.22 o 
   1  -3   4      313.44      294.80      6.62 o 
   2  -3   4      470.81      508.18     10.10 o 
   3  -3   4       48.68       44.01      3.90 o 
   4  -3   4      309.16      339.23      6.90 o 
   5  -3   4        2.93        0.14      3.14 o 
   6  -3   4       56.08       47.08      3.41 o 
   7  -3   4        6.11        1.64      2.31 o 
   8  -3   4        0.14        0.00      4.15 o 
   9  -3   4       16.81       14.15      3.10 o 
  10  -3   4        6.79        3.09      3.43 o 
 -11  -2   4       40.10       47.71      4.23 o 
 -10  -2   4       10.61       14.49      5.57 o 
  -9  -2   4        9.13        9.61      4.49 o 
  -8  -2   4       59.68       51.54      3.47 o 
  -7  -2   4      101.01      109.16      2.89 o 
  -6  -2   4       12.31        6.49      2.36 o 
  -5  -2   4      460.29      491.64      6.45 o 
  -4  -2   4      417.68      443.98      5.71 o 
  -3  -2   4       41.91       59.00      1.61 o 
  -2  -2   4        0.03        1.16      0.73 o 
  -1  -2   4      365.69      404.25      6.01 o 
   0  -2   4     1200.57     1153.03     14.80 o 
   1  -2   4      143.89      141.17      2.05 o 
   2  -2   4       16.30       11.22      0.74 o 
   3  -2   4       85.27       69.54      4.52 o 
   4  -2   4      307.43      288.06      5.60 o 
   5  -2   4       96.06      100.41      4.02 o 
   6  -2   4       16.06       13.96      2.27 o 
   7  -2   4      386.39      381.16      8.23 o 
   8  -2   4       14.06        8.72      2.55 o 
   9  -2   4       15.20       13.71      3.12 o 
  10  -2   4        6.50        2.99      3.38 o 
 -11  -1   4        1.56       15.11      6.16 o 
 -10  -1   4        0.18        3.32      2.72 o 
  -9  -1   4       16.04       16.03      3.02 o 
  -8  -1   4        9.72       11.08      2.69 o 
  -7  -1   4      124.76      133.55      5.53 o 
  -6  -1   4        6.05        6.99      2.49 o 
  -5  -1   4       50.00       50.01      1.79 o 
  -4  -1   4       12.94       17.41      1.62 o 
  -3  -1   4     1480.52     1626.59     20.91 o 
  -2  -1   4       14.36       10.47      1.95 o 
  -1  -1   4      251.93      220.96      3.91 o 
   0  -1   4       96.18       77.71      1.82 o 
   1  -1   4       25.58       19.42      1.91 o 
   2  -1   4     1802.78     1751.37     38.34 o 
   3  -1   4     1521.17     1601.23     20.69 o 
   4  -1   4      290.07      274.69      5.39 o 
   5  -1   4     1737.84     1807.70     24.05 o 
   6  -1   4       21.47       17.36      3.98 o 
   7  -1   4      840.82      825.86     13.71 o 
   8  -1   4       42.98       39.02      4.81 o 
   9  -1   4      110.30       97.48      4.70 o 
  10  -1   4        0.22        0.00      3.69 o 
 -11   0   4        0.00        1.88      5.78 o 
 -10   0   4        2.57        4.71      5.50 o 
  -9   0   4      159.81      160.55      9.31 o 
  -8   0   4       10.77        5.35      2.69 o 
  -7   0   4       97.16       85.39      4.01 o 
  -6   0   4      263.53      291.56     10.88 o 
  -5   0   4      750.18      765.51     19.05 o 
  -4   0   4       25.10       24.24      3.94 o 
  -3   0   4      989.01     1024.46     22.35 o 
  -2   0   4      222.61      268.38      7.76 o 
  -1   0   4       16.87       18.80      2.07 o 
   0   0   4      234.19      234.81      6.04 o 
   1   0   4      158.93      169.58      4.89 o 
   2   0   4       11.74        5.87      1.01 o 
   3   0   4      810.59      802.44      8.66 o 
   4   0   4     1211.82     1332.21     13.85 o 
   5   0   4      712.84      732.47     11.46 o 
   6   0   4      291.29      303.06      8.69 o 
   7   0   4      121.23      105.10      4.14 o 
   8   0   4        1.33        2.29      3.08 o 
   9   0   4       12.03       15.65      3.02 o 
  10   0   4       10.57       12.44      6.05 o 
 -11   1   4        1.67       10.03      5.43 o 
 -10   1   4       45.26       49.76      6.97 o 
  -9   1   4        0.34        0.00      4.73 o 
  -8   1   4       80.27       84.64      7.49 o 
  -7   1   4       34.55       28.35      5.84 o 
  -6   1   4       36.83       19.23      5.25 o 
  -5   1   4       32.39       23.56      4.80 o 
  -4   1   4      310.44      320.21     10.22 o 
  -3   1   4      516.22      536.92     13.50 o 
  -2   1   4      477.92      488.08     11.88 o 
  -1   1   4       79.71       71.07      3.21 o 
   0   1   4     1267.35     1147.23     22.49 o 
   1   1   4      205.17      175.47      5.21 o 
   2   1   4       88.87       82.46      1.64 o 
   3   1   4        0.28        0.00      0.66 o 
   4   1   4      252.18      242.35      3.96 o 
   5   1   4        0.29        0.62      0.92 o 
   6   1   4       29.57       25.03      2.48 o 
   7   1   4        1.50        0.00      2.20 o 
   8   1   4       21.26       25.73      2.90 o 
   9   1   4       38.96       42.43      4.88 o 
  10   1   4        0.03        0.06      3.28 o 
 -11   2   4       43.02       44.69      6.79 o 
 -10   2   4      109.72      105.00      8.43 o 
  -9   2   4       34.04       26.05      5.74 o 
  -8   2   4       11.29        7.31      5.35 o 
  -7   2   4       30.41       25.31      5.82 o 
  -6   2   4       91.92       82.32      6.59 o 
  -5   2   4        9.13       16.64      4.32 o 
  -4   2   4       59.80       54.31      5.07 o 
  -3   2   4      692.66      757.95     17.52 o 
  -2   2   4      463.16      479.21     11.74 o 
  -1   2   4       64.15       62.30      1.89 o 
   0   2   4      234.55      222.57      3.66 o 
   1   2   4       59.87       67.71      1.71 o 
   2   2   4       53.38       58.34      1.70 o 
   3   2   4      189.78      203.28      3.12 o 
   4   2   4       75.39       76.14      2.08 o 
   5   2   4       47.58       37.75      1.74 o 
   6   2   4        0.62        0.66      2.04 o 
   7   2   4        2.18        0.37      2.01 o 
   8   2   4        2.38        2.87      2.36 o 
   9   2   4        0.20        0.00      3.80 o 
 -11   3   4       13.04       21.89      5.95 o 
 -10   3   4       73.29       74.65      7.59 o 
  -9   3   4       33.96       35.37      5.88 o 
  -8   3   4       24.49       18.05      5.76 o 
  -7   3   4        0.10        0.44      1.04 o 
  -6   3   4        0.27        0.20      1.05 o 
  -5   3   4      169.82      148.65      3.60 o 
  -4   3   4        4.21        7.11      2.76 o 
  -3   3   4     1862.37     2065.39     26.23 o 
  -2   3   4     2302.47     2756.37     38.02 o 
  -1   3   4        9.88        9.95      1.10 o 
   0   3   4      347.04      398.07      5.97 o 
   1   3   4      937.61      982.44     12.86 o 
   2   3   4       43.45       38.68      1.43 o 
   3   3   4        0.14        0.00      0.80 o 
   4   3   4      407.56      426.10      8.02 o 
   5   3   4      111.11      118.40      2.74 o 
   6   3   4       94.38       88.20      3.43 o 
   7   3   4        6.08        8.20      2.49 o 
   8   3   4      102.51       88.33      5.52 o 
   9   3   4        0.08        0.00      2.62 o 
 -11   4   4       55.22       58.35      7.70 o 
 -10   4   4       37.29       33.62      7.08 o 
  -9   4   4        1.17        1.00      5.30 o 
  -8   4   4       26.84       24.99      5.80 o 
  -7   4   4      176.36      187.51      4.59 o 
  -6   4   4       32.86       36.41      2.05 o 
  -5   4   4       19.85       22.26      1.63 o 
  -4   4   4      112.49      114.71      3.23 o 
  -3   4   4      215.39      228.28      8.25 o 
  -2   4   4     1497.92     1774.88     22.86 o 
  -1   4   4     3232.88     3412.15     59.01 o 
   0   4   4      250.47      282.45      7.39 o 
   1   4   4      360.13      342.92      7.74 o 
   2   4   4     1394.24     1384.95     24.26 o 
   3   4   4        0.42        0.49      0.77 o 
   4   4   4      453.62      422.16      5.67 o 
   5   4   4      141.76      148.45      3.71 o 
   6   4   4       73.28       79.79      4.52 o 
   7   4   4        1.23        0.00      2.26 o 
   8   4   4       45.70       41.24      4.29 o 
   9   4   4       42.22       50.90      4.98 o 
 -10   5   4       19.93       16.34      5.97 o 
  -9   5   4        1.37        6.19      5.30 o 
  -8   5   4       59.22       53.90      6.52 o 
  -7   5   4       87.15       77.07      4.15 o 
  -6   5   4       81.39       72.20      2.97 o 
  -5   5   4        0.26        0.00      1.10 o 
  -4   5   4       17.50       13.11      1.70 o 
  -3   5   4        0.11        0.13      1.20 o 
  -2   5   4       63.96       76.41      2.53 o 
  -1   5   4       74.14       81.78      2.41 o 
   0   5   4      149.46      137.09      4.56 o 
   1   5   4       23.33       19.90      2.00 o 
   2   5   4      306.12      276.69      7.22 o 
   3   5   4      117.59      111.35      3.13 o 
   4   5   4       66.03       58.82      3.74 o 
   5   5   4      163.49      157.99      4.04 o 
   6   5   4       11.47        7.37      2.43 o 
   7   5   4        0.04        0.00      2.45 o 
   8   5   4        8.97        4.61      2.98 o 
 -10   6   4        0.60        3.93      5.79 o 
  -9   6   4        4.49        6.44      5.98 o 
  -8   6   4       71.67       64.77      7.01 o 
  -7   6   4       22.33       24.52      2.25 o 
  -6   6   4      100.36       96.12      3.54 o 
  -5   6   4      101.60       97.07      3.68 o 
  -4   6   4       34.47       32.73      2.21 o 
  -3   6   4      421.02      416.44      7.33 o 
  -2   6   4       55.45       55.62      2.33 o 
  -1   6   4        2.85        3.77      1.26 o 
   0   6   4       11.95       12.58      1.98 o 
   1   6   4       47.59       39.42      2.88 o 
   2   6   4      186.25      160.52      5.62 o 
   3   6   4      153.90      136.52      5.37 o 
   4   6   4        2.27        0.87      1.42 o 
   5   6   4        7.29        3.24      1.58 o 
   6   6   4       20.99       22.44      3.18 o 
   7   6   4        0.13        0.95      2.47 o 
   8   6   4       19.51       22.91      3.76 o 
 -10   7   4       56.35       55.04      7.55 o 
  -9   7   4        3.18        5.96      5.94 o 
  -8   7   4       18.57       19.73      5.32 o 
  -7   7   4        0.57        0.00      1.61 o 
  -6   7   4      223.39      227.22      6.12 o 
  -5   7   4        2.08        0.20      2.65 o 
  -4   7   4        1.44        4.74      1.57 o 
  -3   7   4       25.81       25.53      2.02 o 
  -2   7   4      220.11      201.43      4.44 o 
  -1   7   4        0.06        0.09      1.71 o 
   0   7   4      596.78      529.44     12.16 o 
   1   7   4      198.79      184.50      6.31 o 
   2   7   4      108.91      117.61      5.13 o 
   3   7   4        2.01        0.43      2.38 o 
   4   7   4        0.60        1.66      1.64 o 
   5   7   4       12.41        5.48      2.85 o 
   6   7   4        1.03        2.80      2.43 o 
   7   7   4       16.65       14.23      3.28 o 
  -9   8   4       24.67       33.53      6.53 o 
  -8   8   4        8.65       15.48      5.30 o 
  -7   8   4       17.58       17.59      2.28 o 
  -6   8   4        7.25        7.14      4.86 o 
  -5   8   4      107.15      112.04      3.99 o 
  -4   8   4      275.16      280.84      8.21 o 
  -3   8   4      105.25       99.12      4.57 o 
  -2   8   4      116.00      122.49      5.27 o 
  -1   8   4      862.40      839.14     17.66 o 
   0   8   4       22.81       22.70      2.77 o 
   1   8   4     1008.90     1035.98     20.94 o 
   2   8   4        1.40        0.00      2.24 o 
   3   8   4      127.53      125.78      5.74 o 
   4   8   4       30.59       21.43      2.26 o 
   5   8   4        2.39        3.14      1.93 o 
   6   8   4        0.02        0.00      2.54 o 
  -8   9   4        0.26        0.00      4.58 o 
  -7   9   4       18.31       18.77      2.50 o 
  -6   9   4        2.04        2.91      2.02 o 
  -5   9   4       54.02       59.18      3.25 o 
  -4   9   4       25.64       23.30      2.85 o 
  -3   9   4       97.53       92.43      4.85 o 
  -2   9   4      361.36      323.33      9.46 o 
  -1   9   4       79.40       62.42      4.11 o 
   0   9   4      621.25      556.30     13.63 o 
   1   9   4       40.31       41.93      3.84 o 
   2   9   4       90.60       77.50      4.89 o 
   3   9   4        0.25        0.00      1.60 o 
   4   9   4        2.21        3.40      1.80 o 
   5   9   4       52.36       62.40      3.46 o 
  -8  10   4        3.39        4.21      5.59 o 
  -7  10   4       33.84       36.81      7.71 o 
  -6  10   4       13.34       15.88      2.90 o 
  -5  10   4      139.65      130.06      6.07 o 
  -4  10   4        0.21        3.17      2.22 o 
  -3  10   4        4.62        0.99      2.17 o 
  -2  10   4       79.57       66.52      4.44 o 
  -1  10   4       41.60       40.48      3.63 o 
   0  10   4        0.30        4.86      2.86 o 
   1  10   4        0.30        1.01      2.79 o 
   2  10   4       26.22       20.36      3.63 o 
   3  10   4       15.17       13.30      2.20 o 
   4  10   4       25.44       25.54      2.66 o 
  -6  11   4        3.54        7.70      2.64 o 
  -5  11   4        9.38        7.00      2.67 o 
  -4  11   4       32.13       27.50      3.35 o 
  -3  11   4       49.26       47.98      4.09 o 
  -2  11   4        1.94        2.30      2.24 o 
  -1  11   4       61.13       66.10      4.66 o 
   0  11   4        6.99        7.91      3.31 o 
   1  11   4       50.38       58.40      5.00 o 
   2  11   4       21.10       25.46      4.18 o 
   3  11   4        6.85        8.75      2.26 o 
  -4  12   4       22.53       13.24      3.35 o 
  -3  12   4        1.07        0.17      2.50 o 
  -2  12   4       99.21      102.81      6.00 o 
  -1  12   4       20.69       16.04      3.21 o 
   0  12   4       19.19       14.65      3.86 o 
   1  12   4       74.84       70.41      5.77 o 
  -3 -12   5       79.83       94.34      6.33 o 
  -2 -12   5       13.85       18.87      3.34 o 
  -1 -12   5        1.77        0.00      2.43 o 
   0 -12   5       23.07       34.42      3.85 o 
   1 -12   5        5.53        5.96      2.79 o 
   2 -12   5        4.19        0.00      2.51 o 
   3 -12   5        5.16        5.26      2.45 o 
   4 -12   5       52.09       68.78      5.03 o 
  -5 -11   5       22.38       18.38      4.10 o 
  -4 -11   5       20.81       21.23      4.17 o 
  -3 -11   5       21.06       23.45      4.01 o 
  -2 -11   5       51.56       55.13      4.34 o 
  -1 -11   5      353.96      375.61     11.23 o 
   0 -11   5       16.91       20.17      3.11 o 
   1 -11   5      112.61      111.34      5.63 o 
   2 -11   5        2.04        3.07      2.78 o 
   3 -11   5        7.55        7.66      2.12 o 
   4 -11   5        0.00        0.00      1.73 o 
   5 -11   5        6.43        6.74      5.30 o 
   6 -11   5       18.87       21.57      6.28 o 
  -6 -10   5       17.42       14.13      4.19 o 
  -5 -10   5        0.97        0.00      3.04 o 
  -4 -10   5      116.47      115.61      6.30 o 
  -3 -10   5        2.83        4.79      2.61 o 
  -2 -10   5        2.02        1.53      2.19 o 
  -1 -10   5      121.84      119.92      5.74 o 
   0 -10   5      170.30      140.97      4.85 o 
   1 -10   5      213.30      193.28      8.77 o 
   2 -10   5      105.90       92.18      5.08 o 
   3 -10   5        9.49        6.65      1.94 o 
   4 -10   5      156.57      158.34      4.93 o 
   5 -10   5      107.61      103.41      7.26 o 
   6 -10   5        2.47        3.79      5.35 o 
   7 -10   5      144.41      165.99     10.10 o 
  -7  -9   5        5.76        5.04      3.25 o 
  -6  -9   5        0.09        0.72      2.98 o 
  -5  -9   5        3.27        2.11      2.73 o 
  -4  -9   5      129.09      131.58      6.16 o 
  -3  -9   5       72.20       62.84      4.21 o 
  -2  -9   5        6.22        2.34      1.68 o 
  -1  -9   5      695.32      729.71     12.00 o 
   0  -9   5      517.68      592.27     10.27 o 
   1  -9   5      194.84      198.53      5.23 o 
   2  -9   5      141.72      146.22      4.44 o 
   3  -9   5      360.47      374.32      7.72 o 
   4  -9   5        6.30        4.78      1.84 o 
   5  -9   5      270.23      294.53     11.47 o 
   6  -9   5      111.75      112.68      7.74 o 
   7  -9   5        6.24        8.88      5.55 o 
  -8  -8   5      142.48      154.09      6.94 o 
  -7  -8   5        1.26        2.83      3.19 o 
  -6  -8   5      164.67      162.56      6.52 o 
  -5  -8   5       48.86       50.08      3.98 o 
  -4  -8   5       26.95       24.89      2.83 o 
  -3  -8   5      693.17      768.19     12.48 o 
  -2  -8   5      900.43      922.68     20.68 o 
  -1  -8   5        1.75        1.70      1.77 o 
   0  -8   5      460.07      414.46     10.45 o 
   1  -8   5      709.83      745.67     11.89 o 
   2  -8   5       86.47       84.20      3.39 o 
   3  -8   5      718.51      720.94     11.67 o 
   4  -8   5       64.59       58.07      3.71 o 
   5  -8   5        7.99        8.51      3.93 o 
   6  -8   5       60.80       66.09      6.13 o 
   7  -8   5       71.84       69.77      6.66 o 
   8  -8   5        2.62        3.08      5.03 o 
  -8  -7   5      414.81      468.98      9.92 o 
  -7  -7   5      163.00      170.38      4.70 o 
  -6  -7   5      130.68      130.25      3.93 o 
  -5  -7   5      837.91      882.60     10.88 o 
  -4  -7   5      455.01      507.77     10.64 o 
  -3  -7   5       30.18       26.03      2.66 o 
  -2  -7   5      492.48      484.93      6.23 o 
  -1  -7   5       90.07       79.21      1.93 o 
   0  -7   5       14.64       19.00      5.32 o 
   1  -7   5      382.03      369.90      6.95 o 
   2  -7   5      224.12      228.80      5.17 o 
   3  -7   5        1.64        1.35      1.62 o 
   4  -7   5       47.40       54.25      2.59 o 
   5  -7   5        9.15        8.51      4.20 o 
   6  -7   5       87.76       90.98      6.65 o 
   7  -7   5        3.91        0.78      4.23 o 
   8  -7   5       14.06       28.55      5.79 o 
   9  -7   5        0.87        1.42      5.03 o 
  -9  -6   5        4.72        0.39      3.31 o 
  -8  -6   5      153.52      153.96      4.58 o 
  -7  -6   5       70.35       70.23      4.86 o 
  -6  -6   5     1101.25     1202.61     22.38 o 
  -5  -6   5        5.39        5.92      2.17 o 
  -4  -6   5      178.64      168.36      3.43 o 
  -3  -6   5        0.08        0.00      1.19 o 
  -2  -6   5       26.68       25.06      1.84 o 
  -1  -6   5      189.61      202.82      7.48 o 
   0  -6   5       50.84       42.86      2.04 o 
   1  -6   5      132.49      128.23      3.48 o 
   2  -6   5      151.79      159.38      7.39 o 
   3  -6   5        4.04        2.99      1.37 o 
   4  -6   5      189.23      213.91      4.71 o 
   5  -6   5       31.36       22.48      4.25 o 
   6  -6   5       39.65       34.37      4.96 o 
   7  -6   5        9.58       11.35      4.42 o 
   8  -6   5       13.20       11.08      4.10 o 
   9  -6   5        0.13        4.57      3.86 o 
 -10  -5   5       15.29       14.43      4.21 o 
  -9  -5   5      308.80      309.69      8.06 o 
  -8  -5   5        0.14        0.00      1.72 o 
  -7  -5   5      328.32      339.85      5.81 o 
  -6  -5   5       35.24       40.25      2.93 o 
  -5  -5   5      109.39      111.46      2.88 o 
  -4  -5   5      147.27      162.31      3.80 o 
  -3  -5   5       23.89       22.09      2.37 o 
  -2  -5   5       40.03       45.22      1.35 o 
  -1  -5   5      153.71      144.52      3.53 o 
   0  -5   5       11.22        8.65      1.35 o 
   1  -5   5       65.78       78.61      3.35 o 
   2  -5   5      701.56      746.55     11.33 o 
   3  -5   5      830.92      946.01     15.57 o 
   4  -5   5      268.49      270.57      5.11 o 
   5  -5   5      962.13     1008.16     24.38 o 
   6  -5   5        4.16        1.38      3.59 o 
   7  -5   5      194.40      207.97      9.67 o 
   8  -5   5      147.43      164.31      8.98 o 
   9  -5   5       28.57       43.12      5.56 o 
 -10  -4   5        3.95        8.60      5.77 o 
  -9  -4   5      109.12      108.28     11.07 o 
  -8  -4   5       15.50       21.56      2.09 o 
  -7  -4   5        2.02        2.86      1.51 o 
  -6  -4   5      229.26      218.75      4.18 o 
  -5  -4   5      220.05      221.17      3.98 o 
  -4  -4   5      161.04      146.95      3.71 o 
  -3  -4   5       24.41       25.99      1.27 o 
  -2  -4   5     1882.68     2055.19     20.38 o 
  -1  -4   5     1421.26     1466.20     24.72 o 
   0  -4   5     3917.03     4425.52     64.75 o 
   1  -4   5     1013.25     1109.94     49.23 o 
   2  -4   5      549.67      538.18      8.13 o 
   3  -4   5      987.58     1025.08     15.51 o 
   4  -4   5      298.60      287.84      6.38 o 
   5  -4   5        2.38        3.38      1.95 o 
   6  -4   5      963.23      934.83     18.45 o 
   7  -4   5      109.39      110.92      6.96 o 
   8  -4   5       38.71       32.32      3.37 o 
   9  -4   5       35.35       37.16      4.39 o 
 -10  -3   5        7.32        9.83      3.01 o 
  -9  -3   5       49.19       42.96      3.53 o 
  -8  -3   5      242.72      236.17      4.70 o 
  -7  -3   5      112.28      112.95      6.44 o 
  -6  -3   5      198.08      213.97      4.09 o 
  -5  -3   5      571.32      576.17      9.77 o 
  -4  -3   5      418.60      457.72      5.97 o 
  -3  -3   5      389.33      377.68      4.90 o 
  -2  -3   5     7207.18     7867.84    258.89 o 
  -1  -3   5      590.02      657.14     20.18 o 
   0  -3   5      247.81      279.73      4.79 o 
   1  -3   5     3922.89     4257.91     40.72 o 
   2  -3   5        2.42        1.43      0.73 o 
   3  -3   5      441.69      363.73      7.33 o 
   4  -3   5      191.21      166.89      4.21 o 
   5  -3   5      123.79      111.73      4.73 o 
   6  -3   5       14.60        7.47      2.20 o 
   7  -3   5       16.43       19.22      3.26 o 
   8  -3   5        0.35        0.00      2.50 o 
   9  -3   5        3.58        4.62      2.92 o 
  10  -3   5        4.02        3.44      3.45 o 
 -11  -2   5        2.92        4.27      5.30 o 
 -10  -2   5        7.95        9.35      3.02 o 
  -9  -2   5       65.61       61.86      3.88 o 
  -8  -2   5        4.44        2.62      4.38 o 
  -7  -2   5       84.26       75.78      3.88 o 
  -6  -2   5        0.78        0.00      1.11 o 
  -5  -2   5        4.77        5.80      1.74 o 
  -4  -2   5      918.73      979.15     14.78 o 
  -3  -2   5       28.43       46.51      2.65 o 
  -2  -2   5      176.51      203.42      3.87 o 
  -1  -2   5      459.20      511.31     17.98 o 
   0  -2   5      313.59      315.17      3.73 o 
   1  -2   5      326.85      307.90      3.78 o 
   2  -2   5       44.91       40.50      1.17 o 
   3  -2   5      317.78      327.20      5.81 o 
   4  -2   5      412.03      388.23      6.96 o 
   5  -2   5       39.18       30.66      2.32 o 
   6  -2   5      100.30       94.51      3.83 o 
   7  -2   5        5.87        7.54      2.35 o 
   8  -2   5        1.13        1.85      2.51 o 
   9  -2   5       62.70       54.17      6.14 o 
  10  -2   5        2.42        0.58      3.05 o 
 -11  -1   5        8.31       11.40      6.29 o 
 -10  -1   5       22.86       28.29      6.01 o 
  -9  -1   5       15.09       18.17      5.66 o 
  -8  -1   5       79.13       67.63      3.97 o 
  -7  -1   5       32.97       35.91      3.15 o 
  -6  -1   5      193.52      221.47     10.71 o 
  -5  -1   5      250.95      285.59     10.54 o 
  -4  -1   5      304.92      425.34     12.41 o 
  -3  -1   5     1041.19     1181.93     15.84 o 
  -2  -1   5       15.15       13.22      1.80 o 
  -1  -1   5     2905.73     3075.25     58.50 o 
   0  -1   5     1397.40     1347.12     26.87 o 
   1  -1   5        7.66        7.79      1.73 o 
   2  -1   5     1205.44     1154.32     15.11 o 
   3  -1   5       16.86        9.94      1.38 o 
   4  -1   5       34.90       43.46      2.24 o 
   5  -1   5     1192.15     1201.37     18.84 o 
   6  -1   5      116.03      117.98      5.34 o 
   7  -1   5      305.75      273.72      6.79 o 
   8  -1   5        0.53        0.00      2.34 o 
   9  -1   5       41.83       28.65      6.80 o 
  10  -1   5        0.87        0.00      3.12 o 
 -11   0   5       30.34       34.57      6.36 o 
 -10   0   5       36.06       37.55      6.38 o 
  -9   0   5       28.31       25.58      5.97 o 
  -8   0   5      307.50      310.48     12.58 o 
  -7   0   5        1.35        7.03      5.59 o 
  -6   0   5      842.42      897.18     22.74 o 
  -5   0   5      406.98      436.92     13.18 o 
  -4   0   5     1531.35     1668.65     35.24 o 
  -3   0   5     1211.46     1333.97     28.34 o 
  -2   0   5      566.83      585.82     13.68 o 
  -1   0   5       87.30       73.62      3.37 o 
   0   0   5      692.25      714.22     15.20 o 
   1   0   5       64.08       63.75      3.15 o 
   2   0   5        1.67        3.28      1.75 o 
   3   0   5      264.14      242.84      3.36 o 
   4   0   5      246.12      238.18      3.73 o 
   5   0   5       93.58       89.69      4.54 o 
   6   0   5     2112.22     2216.53     30.21 o 
   7   0   5       90.89       80.09      7.74 o 
   8   0   5      489.01      502.56     10.24 o 
   9   0   5        9.90       18.70      3.76 o 
 -11   1   5        7.71       21.35      5.90 o 
 -10   1   5       28.44       37.52      6.37 o 
  -9   1   5        4.50        4.26      5.65 o 
  -8   1   5       13.29        7.49      5.52 o 
  -7   1   5       11.97       12.65      5.59 o 
  -6   1   5      175.12      150.93      8.26 o 
  -5   1   5        0.36        2.00      4.58 o 
  -4   1   5      112.54      117.08      6.60 o 
  -3   1   5       71.72       66.82      4.90 o 
  -2   1   5      527.59      527.09     12.72 o 
  -1   1   5     2308.17     2471.49     47.38 o 
   0   1   5      116.02       90.06      3.51 o 
   1   1   5     2467.52     2467.09     46.92 o 
   2   1   5      254.86      204.49      2.96 o 
   3   1   5      495.04      525.03      6.22 o 
   4   1   5      110.40      111.18      2.25 o 
   5   1   5        0.23        0.00      1.64 o 
   6   1   5       44.16       44.84      2.92 o 
   7   1   5       17.99       19.82      3.71 o 
   8   1   5       30.15       23.70      2.89 o 
   9   1   5       46.23       57.56      3.99 o 
 -11   2   5       28.74       46.69      7.51 o 
 -10   2   5       48.43       49.94      6.76 o 
  -9   2   5      316.07      320.29     13.14 o 
  -8   2   5       22.25       18.52      5.88 o 
  -7   2   5      332.09      337.00     12.70 o 
  -6   2   5      569.89      578.55     16.54 o 
  -5   2   5       87.71       99.33      6.53 o 
  -4   2   5       11.93       18.92      4.55 o 
  -3   2   5     1758.73     1941.53     39.39 o 
  -2   2   5      242.63      220.72      7.05 o 
  -1   2   5     2101.03     2301.98     44.42 o 
   0   2   5      159.26      181.51      5.56 o 
   1   2   5      181.54      160.90      3.80 o 
   2   2   5      624.41      639.82      8.93 o 
   3   2   5       36.70       38.47      1.34 o 
   4   2   5       71.50       74.35      1.95 o 
   5   2   5      118.36      106.87      2.49 o 
   6   2   5        2.20        0.52      1.88 o 
   7   2   5       38.19       38.61      2.94 o 
   8   2   5        0.12        0.00      3.25 o 
   9   2   5        0.02        0.00      3.69 o 
 -11   3   5      130.30      155.14     10.56 o 
 -10   3   5       82.17       80.51      7.76 o 
  -9   3   5       88.17       90.17      7.94 o 
  -8   3   5       18.15       19.23      1.60 o 
  -7   3   5       61.07       52.67      6.86 o 
  -6   3   5       64.36       62.51      6.47 o 
  -5   3   5       57.20       58.42      5.53 o 
  -4   3   5      114.47      136.16      6.66 o 
  -3   3   5       79.20       77.66      2.56 o 
  -2   3   5     2310.16     2754.14     34.39 o 
  -1   3   5      243.56      263.92      4.67 o 
   0   3   5     3757.20     4326.33     52.65 o 
   1   3   5      878.24      856.63     11.54 o 
   2   3   5      116.92      111.32      2.62 o 
   3   3   5      414.33      389.21      5.14 o 
   4   3   5      105.90      105.09      2.40 o 
   5   3   5        1.96        0.00      1.36 o 
   6   3   5       87.95       79.55      3.42 o 
   7   3   5      150.20      179.23      7.60 o 
   8   3   5        0.04        1.47      3.61 o 
   9   3   5       73.25       89.81      6.78 o 
 -11   4   5        1.24        4.44      6.39 o 
 -10   4   5       20.84       11.44      6.09 o 
  -9   4   5       36.65       33.68      6.36 o 
  -8   4   5       63.25       59.32      2.65 o 
  -7   4   5       52.91       53.70      2.57 o 
  -6   4   5        5.96        7.09      2.18 o 
  -5   4   5       69.60       70.86      3.00 o 
  -4   4   5       17.47       12.40      1.47 o 
  -3   4   5       10.92       14.87      1.49 o 
  -2   4   5      673.77      700.21     10.27 o 
  -1   4   5      261.66      289.98      5.18 o 
   0   4   5      598.58      648.95     12.49 o 
   1   4   5        2.63        1.18      1.01 o 
   2   4   5        0.16        0.26      1.01 o 
   3   4   5      373.01      350.50      4.82 o 
   4   4   5       19.86       17.18      1.54 o 
   5   4   5        3.06        6.56      1.52 o 
   6   4   5      168.59      177.43      6.98 o 
   7   4   5        1.80        1.73      2.45 o 
   8   4   5      243.27      268.95      9.90 o 
 -10   5   5       14.60       22.43      6.34 o 
  -9   5   5        0.33        3.81      5.47 o 
  -8   5   5       13.68       13.90      1.76 o 
  -7   5   5       29.37       25.42      2.10 o 
  -6   5   5      150.05      143.99      4.21 o 
  -5   5   5       26.55       25.30      2.02 o 
  -4   5   5      356.06      377.96      6.98 o 
  -3   5   5       80.73       77.65      2.76 o 
  -2   5   5        0.61        0.70      1.93 o 
  -1   5   5       50.33       48.77      3.47 o 
   0   5   5      312.99      357.79      6.34 o 
   1   5   5       40.29       29.18      2.31 o 
   2   5   5       28.80       30.48      2.39 o 
   3   5   5        1.04        0.00      1.10 o 
   4   5   5       25.23       21.60      1.79 o 
   5   5   5       19.14       11.81      1.81 o 
   6   5   5      325.10      371.08     11.00 o 
   7   5   5       17.61        6.94      2.70 o 
   8   5   5      179.38      215.50      9.02 o 
 -10   6   5        1.27        0.00      5.44 o 
  -9   6   5       17.06       12.54      5.63 o 
  -8   6   5       93.33       97.67      4.06 o 
  -7   6   5       94.23       91.95      3.58 o 
  -6   6   5        9.75        6.08      1.75 o 
  -5   6   5      123.87      123.50      4.33 o 
  -4   6   5       19.43       15.65      1.89 o 
  -3   6   5       54.53       58.55      4.32 o 
  -2   6   5      202.12      210.04      4.62 o 
  -1   6   5       28.81       28.34      2.52 o 
   0   6   5        0.01        1.47      1.81 o 
   1   6   5      168.23      166.17      5.65 o 
   2   6   5       74.58       61.74      3.74 o 
   3   6   5        0.02        0.00      2.01 o 
   4   6   5       43.64       44.31      2.46 o 
   5   6   5       63.95       70.52      3.17 o 
   6   6   5       22.12       24.15      3.33 o 
   7   6   5        0.49        0.00      2.54 o 
 -10   7   5       26.91       34.25      7.36 o 
  -9   7   5        0.08        5.96      6.07 o 
  -8   7   5        6.22        2.25      5.48 o 
  -7   7   5       89.49       86.66      5.35 o 
  -6   7   5      109.30      109.26      6.69 o 
  -5   7   5       99.59       95.40      3.71 o 
  -4   7   5      211.45      198.56      4.99 o 
  -3   7   5      124.88      134.58      3.92 o 
  -2   7   5       57.68       54.78      4.32 o 
  -1   7   5       80.55       73.71      4.05 o 
   0   7   5      269.53      234.21      7.20 o 
   1   7   5      625.51      572.82     13.10 o 
   2   7   5      135.10      130.22      5.53 o 
   3   7   5      715.84      720.87     15.78 o 
   4   7   5       63.35       74.85      3.23 o 
   5   7   5      206.02      222.48     10.80 o 
   6   7   5        2.61        6.61      2.57 o 
   7   7   5       19.78       27.43      3.89 o 
  -9   8   5       10.37       13.16      6.35 o 
  -8   8   5        5.08        2.95      4.77 o 
  -7   8   5        0.11        3.26      1.87 o 
  -6   8   5        1.02        0.00      1.70 o 
  -5   8   5        7.56        7.01      1.79 o 
  -4   8   5        0.04        0.00      1.52 o 
  -3   8   5       15.12       13.42      2.31 o 
  -2   8   5        1.45        2.03      2.02 o 
  -1   8   5      396.14      387.62     10.39 o 
   0   8   5      439.99      403.63     10.70 o 
   1   8   5      527.94      513.98     12.60 o 
   2   8   5      481.58      451.95     11.68 o 
   3   8   5       57.57       54.41      4.20 o 
   4   8   5      224.62      241.44      5.96 o 
   5   8   5        1.45        0.91      1.99 o 
   6   8   5        0.23        0.00      2.51 o 
  -8   9   5        4.92        4.02      5.93 o 
  -7   9   5       12.01       16.67      2.50 o 
  -6   9   5       54.38       51.84      3.20 o 
  -5   9   5        0.01        0.00      1.81 o 
  -4   9   5       31.61       24.04      2.96 o 
  -3   9   5        0.24        0.00      1.83 o 
  -2   9   5        6.88        7.32      2.33 o 
  -1   9   5       33.29       23.92      2.97 o 
   0   9   5      159.38      158.80      6.57 o 
   1   9   5        0.51        0.00      2.32 o 
   2   9   5       55.37       52.73      4.49 o 
   3   9   5       33.32       28.55      4.02 o 
   4   9   5        2.17        1.64      2.09 o 
   5   9   5        3.60        5.93      2.21 o 
  -7  10   5       22.22       27.13      3.29 o 
  -6  10   5        0.09        1.67      2.19 o 
  -5  10   5       15.49       11.96      2.63 o 
  -4  10   5        1.10        0.00      1.83 o 
  -3  10   5        9.66        8.21      2.43 o 
  -2  10   5       13.39       18.81      2.92 o 
  -1  10   5       63.21       49.27      4.27 o 
   0  10   5       17.00       17.98      3.32 o 
   1  10   5       66.99       60.55      4.76 o 
   2  10   5       49.99       55.88      4.77 o 
   3  10   5       36.92       39.14      2.87 o 
   4  10   5        0.43        3.29      2.27 o 
  -6  11   5        9.00       14.82      2.99 o 
  -5  11   5       77.62       77.61      5.20 o 
  -4  11   5       37.75       43.81      4.21 o 
  -3  11   5       20.93       20.83      3.12 o 
  -2  11   5       24.29       25.07      3.27 o 
  -1  11   5       40.80       33.67      3.95 o 
   0  11   5       89.05       94.25      5.91 o 
   1  11   5       11.32       16.46      3.83 o 
   2  11   5        0.06        0.00      3.67 o 
  -4  12   5        0.09        0.00      2.58 o 
  -3  12   5        0.18        1.66      2.60 o 
  -2  12   5       69.25       66.90      5.00 o 
  -1  12   5        0.00        0.00      2.66 o 
   0  12   5        4.50        0.47      3.48 o 
  -3 -12   6       30.94       36.02      4.87 o 
  -2 -12   6        6.17        3.21      2.53 o 
  -1 -12   6       10.01        7.56      2.85 o 
   0 -12   6        0.01        0.14      2.46 o 
   1 -12   6        5.69        5.27      2.40 o 
   2 -12   6       18.12       15.65      2.94 o 
   3 -12   6       14.33       11.25      2.94 o 
   4 -12   6        6.20        7.57      5.75 o 
  -5 -11   6        0.00        0.42      3.62 o 
  -4 -11   6        6.02        3.51      3.44 o 
  -3 -11   6      117.72      119.35      6.64 o 
  -2 -11   6        2.88        1.41      2.34 o 
  -1 -11   6       60.55       69.35      4.78 o 
   0 -11   6       72.45       79.55      4.91 o 
   1 -11   6       73.03       69.81      4.66 o 
   2 -11   6        3.92        3.89      1.96 o 
   3 -11   6       15.33       15.68      3.53 o 
   4 -11   6        8.29        8.43      2.41 o 
   5 -11   6       16.21       22.40      6.07 o 
  -6 -10   6       20.89       20.90      4.01 o 
  -5 -10   6        0.18        0.00      3.08 o 
  -4 -10   6      107.64      121.74      6.29 o 
  -3 -10   6       85.60       87.34      5.29 o 
  -2 -10   6       13.83       11.45      2.70 o 
  -1 -10   6       62.58       66.08      4.42 o 
   0 -10   6      215.51      194.61      5.56 o 
   1 -10   6       33.78       33.53      2.77 o 
   2 -10   6      138.84      124.85     10.08 o 
   3 -10   6        2.05        3.20      1.97 o 
   4 -10   6       12.20        9.85      2.12 o 
   5 -10   6       32.44       54.64      6.14 o 
   6 -10   6       13.02       13.96      5.26 o 
  -7  -9   6        3.78        1.37      3.73 o 
  -6  -9   6       24.09       27.87      3.76 o 
  -5  -9   6        1.47        2.17      2.80 o 
  -4  -9   6        2.45        2.11      2.65 o 
  -3  -9   6       10.42        9.57      3.00 o 
  -2  -9   6      791.16      813.59     13.21 o 
  -1  -9   6       25.36       18.92      2.19 o 
   0  -9   6      347.38      311.03      6.87 o 
   1  -9   6      849.67      873.50     13.89 o 
   2  -9   6        1.25        1.70      1.76 o 
   3  -9   6      189.76      179.40      5.02 o 
   4  -9   6       97.42       99.81      5.39 o 
   5  -9   6        9.38        9.64      4.31 o 
   6  -9   6       23.14       20.61      5.14 o 
   7  -9   6       21.82       26.08      5.89 o 
  -8  -8   6       26.61       25.00      4.25 o 
  -7  -8   6      346.68      397.47     11.18 o 
  -6  -8   6      213.38      220.70      7.70 o 
  -5  -8   6      232.75      240.99      7.98 o 
  -4  -8   6      736.44      817.24     13.54 o 
  -3  -8   6       33.59       36.94      2.78 o 
  -2  -8   6      664.78      702.46     18.48 o 
  -1  -8   6      722.58      740.95     11.94 o 
   0  -8   6       26.22       16.31      2.09 o 
   1  -8   6      380.83      378.80     20.24 o 
   2  -8   6      104.65      111.27      3.87 o 
   3  -8   6       23.96       18.57      1.97 o 
   4  -8   6      102.00      105.17      7.47 o 
   5  -8   6       12.75       11.22      4.20 o 
   6  -8   6        0.10        2.43      4.12 o 
   7  -8   6        0.30        0.00      4.48 o 
   8  -8   6        1.74        0.00      4.82 o 
  -8  -7   6      222.73      233.11      7.97 o 
  -7  -7   6      353.25      399.47     10.71 o 
  -6  -7   6     1585.04     1802.04     25.50 o 
  -5  -7   6       57.04       56.09     11.98 o 
  -4  -7   6     1816.00     1996.58     34.27 o 
  -3  -7   6      629.28      645.72     10.75 o 
  -2  -7   6       84.30       82.44      3.17 o 
  -1  -7   6       50.68       50.27      7.09 o 
   0  -7   6      200.21      201.13      4.82 o 
   1  -7   6        4.34        0.80      2.87 o 
   2  -7   6        8.36        7.42      1.71 o 
   3  -7   6       24.89       19.23      1.94 o 
   4  -7   6        6.58        6.53      1.35 o 
   5  -7   6       74.77       78.41      6.11 o 
   6  -7   6        7.90        6.79      4.08 o 
   7  -7   6        7.61       12.97      4.83 o 
   8  -7   6        8.40        8.30      5.03 o 
  -9  -6   6      236.29      241.33      9.29 o 
  -8  -6   6       21.73       16.89      2.37 o 
  -7  -6   6      631.32      670.14      9.32 o 
  -6  -6   6        2.40        1.77      1.63 o 
  -5  -6   6      342.41      348.96      5.61 o 
  -4  -6   6       11.09        8.87      1.37 o 
  -3  -6   6       22.20       20.32      1.30 o 
  -2  -6   6        1.73        0.36      1.01 o 
  -1  -6   6      155.21      140.55      3.74 o 
   0  -6   6       70.04       62.49      2.53 o 
   1  -6   6        3.54        4.05      1.38 o 
   2  -6   6      262.52      269.99      8.42 o 
   3  -6   6       24.52       20.22      1.86 o 
   4  -6   6      323.51      333.16      6.26 o 
   5  -6   6       57.42       55.96      5.33 o 
   6  -6   6       87.40       71.09      6.44 o 
   7  -6   6      159.47      136.07      8.10 o 
   8  -6   6        0.94        6.13      3.79 o 
   9  -6   6        2.79        3.85      4.10 o 
 -10  -5   6       10.60       17.15      4.34 o 
  -9  -5   6      142.72      143.15      5.54 o 
  -8  -5   6       11.71       13.13      1.95 o 
  -7  -5   6      262.43      254.73      5.50 o 
  -6  -5   6      298.56      315.55      8.93 o 
  -5  -5   6       24.56       23.60      1.72 o 
  -4  -5   6      463.90      465.02      6.28 o 
  -3  -5   6       14.19       19.84      1.28 o 
  -2  -5   6       52.27       67.26      2.55 o 
  -1  -5   6       16.93       24.23      1.76 o 
   0  -5   6      336.09      367.24      6.42 o 
   1  -5   6       24.67       21.60      1.58 o 
   2  -5   6        8.73        4.78      1.18 o 
   3  -5   6        9.97        9.41      1.34 o 
   4  -5   6       59.58       57.22      2.82 o 
   5  -5   6      128.28      122.93      4.17 o 
   6  -5   6       14.65       14.02      3.79 o 
   7  -5   6       68.50       54.94      3.73 o 
   8  -5   6        2.84        9.06      3.92 o 
   9  -5   6        3.81        5.88      4.02 o 
 -10  -4   6        6.27        8.94     11.60 o 
  -9  -4   6       14.69       16.44      3.09 o 
  -8  -4   6        3.36        2.79      1.71 o 
  -7  -4   6       83.82       74.63      2.80 o 
  -6  -4   6       67.02       56.38      2.34 o 
  -5  -4   6        7.01        9.71      1.80 o 
  -4  -4   6      186.88      179.30      3.33 o 
  -3  -4   6       29.14       36.22      1.46 o 
  -2  -4   6      414.33      501.95      8.03 o 
  -1  -4   6        7.71       13.13      1.39 o 
   0  -4   6      210.50      188.00      6.45 o 
   1  -4   6       31.04       37.74      1.77 o 
   2  -4   6      372.61      371.91      4.77 o 
   3  -4   6      143.06      135.97      2.57 o 
   4  -4   6      316.89      313.79      4.45 o 
   5  -4   6        0.03        0.00      1.85 o 
   6  -4   6        8.93        3.48      2.31 o 
   7  -4   6       17.95       15.98      2.75 o 
   8  -4   6        7.15        8.36      2.88 o 
   9  -4   6        3.03        4.98      3.63 o 
 -10  -3   6       22.65       23.19      5.86 o 
  -9  -3   6        5.05        0.96      2.63 o 
  -8  -3   6        3.76        2.57      1.89 o 
  -7  -3   6      243.96      231.69      6.24 o 
  -6  -3   6      213.34      233.86      4.38 o 
  -5  -3   6      662.92      714.63      8.83 o 
  -4  -3   6      761.88      872.36      9.96 o 
  -3  -3   6      939.79     1068.80     14.81 o 
  -2  -3   6       22.27       26.10      1.57 o 
  -1  -3   6      796.66      901.11     12.46 o 
   0  -3   6     1959.94     2340.81     54.51 o 
   1  -3   6      117.32      108.05      1.94 o 
   2  -3   6        2.73        5.80      0.84 o 
   3  -3   6      179.40      164.84      6.02 o 
   4  -3   6        0.06        0.00      1.54 o 
   5  -3   6        0.36        0.00      2.65 o 
   6  -3   6        7.45        5.72      2.28 o 
   7  -3   6        4.67        4.28      2.45 o 
   8  -3   6        7.36        5.89      2.59 o 
   9  -3   6        3.49        5.06      3.12 o 
 -11  -2   6        9.84       13.86      6.46 o 
 -10  -2   6        1.34        0.00      5.18 o 
  -9  -2   6      115.27       88.90      7.81 o 
  -8  -2   6        0.23        1.02      2.41 o 
  -7  -2   6       14.27       20.17      3.20 o 
  -6  -2   6      368.41      401.93      7.60 o 
  -5  -2   6       72.66       61.36      2.60 o 
  -4  -2   6     1437.89     1642.99     21.88 o 
  -3  -2   6        7.63        8.54      1.30 o 
  -2  -2   6      747.64      718.03     10.32 o 
  -1  -2   6      231.31      241.22     15.11 o 
   0  -2   6     1478.44     1423.36     33.85 o 
   1  -2   6     1407.86     1422.94     14.36 o 
   2  -2   6      345.51      335.14      5.64 o 
   3  -2   6       62.36       53.25      2.24 o 
   4  -2   6      177.25      176.83      4.40 o 
   5  -2   6      137.79      128.27      4.04 o 
   6  -2   6       56.75       54.89      6.23 o 
   7  -2   6       91.52       76.30      3.85 o 
   8  -2   6        0.03        0.05      2.52 o 
   9  -2   6      187.24      178.48      6.41 o 
 -11  -1   6       76.56       79.57      8.12 o 
 -10  -1   6      148.73      144.77      9.59 o 
  -9  -1   6        0.78        4.18      5.33 o 
  -8  -1   6       88.09       98.21      8.09 o 
  -7  -1   6      619.14      607.57     18.47 o 
  -6  -1   6      106.79      104.97      7.90 o 
  -5  -1   6       36.83       30.33      5.60 o 
  -4  -1   6     1163.70     1410.88     30.91 o 
  -3  -1   6      612.72      715.96     17.30 o 
  -2  -1   6     2932.14     3443.55     66.18 o 
  -1  -1   6      675.06      677.46     15.22 o 
   0  -1   6       73.22       64.60      3.42 o 
   1  -1   6        5.68        8.04      1.64 o 
   2  -1   6      390.21      379.75      6.21 o 
   3  -1   6      146.19      130.70      3.40 o 
   4  -1   6       99.04      104.91      2.00 o 
   5  -1   6      245.32      237.21      5.63 o 
   6  -1   6     1173.64     1284.78     21.60 o 
   7  -1   6      116.01       98.50      5.85 o 
   8  -1   6      526.35      544.64     10.99 o 
   9  -1   6       15.25       25.78      3.40 o 
 -11   0   6        0.01        2.25      5.37 o 
 -10   0   6        7.89       13.86      5.69 o 
  -9   0   6       79.82       67.18      7.16 o 
  -8   0   6        0.12        0.05      5.39 o 
  -7   0   6       12.21        7.57      6.17 o 
  -6   0   6       96.91       92.68      7.71 o 
  -5   0   6       39.20       29.37      5.50 o 
  -4   0   6       72.53       59.55      5.50 o 
  -3   0   6      103.21      109.44      5.65 o 
  -2   0   6      473.08      506.43     12.44 o 
  -1   0   6      196.86      180.92      5.79 o 
   0   0   6      320.80      341.39      8.75 o 
   1   0   6     1061.67     1102.20     22.63 o 
   2   0   6      273.58      281.15      5.04 o 
   3   0   6      495.63      511.03      6.11 o 
   4   0   6      415.18      417.69      5.38 o 
   5   0   6       81.73       74.01      3.18 o 
   6   0   6       20.52       21.12      3.18 o 
   7   0   6       36.39       32.56      2.95 o 
   8   0   6      128.75      103.81      4.64 o 
   9   0   6        2.26        3.27      2.74 o 
 -11   1   6       74.35       91.03      8.83 o 
 -10   1   6       46.00       52.15      7.04 o 
  -9   1   6        8.61       15.69      5.74 o 
  -8   1   6       21.02       23.28      6.14 o 
  -7   1   6       26.92       22.04      6.16 o 
  -6   1   6        5.50        7.40      5.89 o 
  -5   1   6       32.72       30.43      4.78 o 
  -4   1   6       99.92      126.73      6.94 o 
  -3   1   6      514.16      526.58     13.80 o 
  -2   1   6       22.57       33.93      3.34 o 
  -1   1   6     1803.00     2223.26     43.31 o 
   0   1   6      321.42      334.49      8.39 o 
   1   1   6      835.29      869.87     18.17 o 
   3   1   6       73.46       68.68      1.73 o 
   4   1   6      256.49      264.24      5.82 o 
   5   1   6       23.02       24.99      2.24 o 
   6   1   6       40.64       39.70      5.57 o 
   7   1   6        4.84        1.51      2.05 o 
   8   1   6       15.44       10.68      2.61 o 
   9   1   6        0.52        0.13      4.45 o 
 -11   2   6      139.06      143.94      9.93 o 
 -10   2   6      186.37      173.64     10.43 o 
  -9   2   6        3.94        2.85      5.22 o 
  -8   2   6        0.02        3.62      5.60 o 
  -7   2   6       58.88       50.07      6.93 o 
  -6   2   6       14.44       12.73      5.77 o 
  -5   2   6       41.15       37.89      5.68 o 
  -4   2   6       44.59       31.34      4.92 o 
  -3   2   6       24.73       21.11      4.54 o 
  -2   2   6      129.48      126.74      5.65 o 
  -1   2   6      223.96      182.58      5.81 o 
   0   2   6      213.16      190.81      3.78 o 
   1   2   6      223.98      231.37      9.11 o 
   2   2   6       28.20       27.58      2.68 o 
   3   2   6       59.07       50.07      1.60 o 
   4   2   6       22.32       20.50      1.29 o 
   5   2   6        1.97        0.00      1.53 o 
   6   2   6       11.82       12.53      2.34 o 
   7   2   6        4.55        6.25      2.18 o 
   8   2   6       42.90       45.90      5.17 o 
   9   2   6        1.00        0.00      4.14 o 
 -11   3   6      155.49      168.57     10.85 o 
 -10   3   6        1.08        0.00      5.29 o 
  -9   3   6      284.25      295.22     12.99 o 
  -8   3   6      118.68      134.69      9.03 o 
  -7   3   6        0.36        1.76      5.71 o 
  -6   3   6       12.29       12.20      5.53 o 
  -5   3   6       19.25       10.23      4.82 o 
  -4   3   6        3.12        5.53      4.58 o 
  -3   3   6       33.01       25.15      4.07 o 
  -2   3   6      198.86      219.11      4.44 o 
  -1   3   6      207.42      234.00      4.48 o 
   0   3   6       69.40       88.66      2.39 o 
   1   3   6      465.75      494.94      7.40 o 
   2   3   6       82.08       87.49      2.37 o 
   3   3   6      145.59      156.33      2.91 o 
   4   3   6      139.08      131.41      2.79 o 
   5   3   6        1.25        1.12      1.55 o 
   6   3   6       45.63       35.97      3.73 o 
   7   3   6        7.75        1.45      3.10 o 
   8   3   6       17.69       14.40      4.06 o 
 -11   4   6        3.47        0.00      6.10 o 
 -10   4   6       47.13       57.04      7.60 o 
  -9   4   6        9.92        6.35      6.24 o 
  -8   4   6        2.91        0.09      1.51 o 
  -7   4   6       44.48       37.16      5.16 o 
  -6   4   6       36.59       33.09      3.31 o 
  -5   4   6       51.01       54.84      2.53 o 
  -4   4   6        6.58        9.50      2.64 o 
  -3   4   6       36.44       35.86      2.06 o 
  -2   4   6        5.99        8.87      1.40 o 
  -1   4   6      256.19      286.05      5.28 o 
   0   4   6       27.44       19.57      1.59 o 
   1   4   6      275.81      261.42      4.62 o 
   2   4   6       56.68       50.02      1.91 o 
   3   4   6      140.97      132.29      2.68 o 
   4   4   6      148.98      154.54      3.85 o 
   5   4   6       16.53       13.37      2.86 o 
   6   4   6       38.92       33.11      3.82 o 
   7   4   6      203.58      226.53      8.93 o 
   8   4   6        7.40        7.70      3.79 o 
 -10   5   6       23.98       30.73      6.85 o 
  -9   5   6        0.98        0.00      5.49 o 
  -8   5   6       10.04       10.78      1.69 o 
  -7   5   6        0.00        0.00      1.29 o 
  -6   5   6      108.12       96.29      3.49 o 
  -5   5   6       18.00       18.50      2.96 o 
  -4   5   6       43.32       43.73      2.41 o 
  -3   5   6      124.22      132.26      5.41 o 
  -2   5   6        3.89        6.12      1.31 o 
  -1   5   6       19.96       26.32      1.92 o 
   0   5   6        0.91        1.36      3.83 o 
   1   5   6      127.66      102.33      4.14 o 
   2   5   6       79.70       74.87      3.65 o 
   3   5   6      136.51      118.22      4.66 o 
   4   5   6      277.77      288.78      5.84 o 
   5   5   6      419.83      429.64      7.83 o 
   6   5   6       22.92       22.57      3.17 o 
   7   5   6      334.62      390.42     12.20 o 
   8   5   6      155.28      166.48      8.11 o 
 -10   6   6        5.57        4.74      5.87 o 
  -9   6   6        7.59        4.43      5.59 o 
  -8   6   6        0.24        2.93      1.65 o 
  -7   6   6        9.39        9.75      1.70 o 
  -6   6   6        6.64        5.07      1.50 o 
  -5   6   6        2.92        3.48      3.07 o 
  -4   6   6       25.67       25.59      2.11 o 
  -3   6   6        6.93        3.80      1.58 o 
  -2   6   6       44.52       40.43      2.30 o 
  -1   6   6      562.61      574.91     10.07 o 
   0   6   6       28.39       24.07      2.61 o 
   1   6   6       53.17       46.09      3.22 o 
   2   6   6      279.67      259.16      7.58 o 
   3   6   6      210.93      192.74      6.52 o 
   4   6   6       29.19       26.22      4.12 o 
   5   6   6      178.49      186.61      8.17 o 
   6   6   6       62.44       61.89      4.65 o 
   7   6   6        0.00        3.23      2.89 o 
 -10   7   6       12.84       12.93      6.29 o 
  -9   7   6        1.79        0.00      5.27 o 
  -8   7   6       55.47       53.24      3.14 o 
  -7   7   6       27.73       24.37      2.29 o 
  -6   7   6        1.17        5.26      1.70 o 
  -5   7   6      156.42      149.58      4.61 o 
  -4   7   6       44.73       53.76      2.92 o 
  -3   7   6      165.93      159.94      4.46 o 
  -2   7   6      386.43      352.92      9.39 o 
  -1   7   6       14.25       10.23      2.46 o 
   0   7   6      102.43       91.26      4.52 o 
   1   7   6      943.82      861.27     17.90 o 
   2   7   6       11.89        9.20      2.53 o 
   3   7   6      402.40      372.77     10.09 o 
   4   7   6        0.37        2.15      3.88 o 
   5   7   6       13.47       10.61      2.35 o 
   6   7   6       61.68       71.84      5.15 o 
  -9   8   6       12.14       17.65      6.62 o 
  -8   8   6       34.53       30.12      3.13 o 
  -7   8   6        1.38        1.34      1.66 o 
  -6   8   6        2.85        3.97      1.83 o 
  -5   8   6        6.92        7.02      1.94 o 
  -4   8   6       14.00       15.27      2.18 o 
  -3   8   6        6.67        5.73      2.12 o 
  -2   8   6       50.71       53.74      3.73 o 
  -1   8   6       29.52       32.54      3.35 o 
   0   8   6        0.65        0.00      2.18 o 
   1   8   6      240.94      217.10      7.49 o 
   2   8   6      552.44      550.56     13.41 o 
   3   8   6      149.03      152.20      6.48 o 
   4   8   6      314.15      348.36      7.47 o 
   5   8   6        6.03        5.27      3.27 o 
   6   8   6       40.16       43.96      4.54 o 
  -8   9   6       27.21       36.60      6.37 o 
  -7   9   6       21.05       20.17      2.50 o 
  -6   9   6        8.24        9.83      2.22 o 
  -5   9   6        6.96        5.63      2.13 o 
  -4   9   6       64.17       68.59      4.29 o 
  -3   9   6       73.90       75.14      4.52 o 
  -2   9   6       48.09       35.62      3.37 o 
  -1   9   6       68.39       56.98      4.29 o 
   0   9   6        1.14        0.00      2.34 o 
   1   9   6       12.74       11.72      2.94 o 
   2   9   6       10.81       12.53      3.45 o 
   3   9   6      100.12       94.65      5.61 o 
   4   9   6      113.45      128.77      4.70 o 
   5   9   6        6.08       10.62      2.58 o 
  -7  10   6       23.47       33.07      3.54 o 
  -6  10   6        2.08        5.32      2.39 o 
  -5  10   6        3.82        4.37      2.38 o 
  -4  10   6       16.63       12.40      2.62 o 
  -3  10   6       68.07       63.37      4.45 o 
  -2  10   6        9.09        7.12      2.42 o 
  -1  10   6        7.01        6.95      2.96 o 
   0  10   6       35.23       28.33      3.83 o 
   1  10   6        2.86        0.59      2.91 o 
   2  10   6        0.16        0.00      2.95 o 
   3  10   6        0.04        0.00      2.20 o 
  -6  11   6       19.88       24.65      3.57 o 
  -5  11   6       80.71       77.89      5.21 o 
  -4  11   6       58.29       61.67      4.70 o 
  -3  11   6       47.12       36.09      3.85 o 
  -2  11   6       20.17       13.42      2.95 o 
  -1  11   6       15.73       12.18      3.59 o 
   0  11   6        0.68        0.00      3.13 o 
   1  11   6       10.89        8.16      3.65 o 
   2  11   6       16.38       14.17      4.02 o 
  -2  12   6        0.01        0.00      2.48 o 
  -2 -12   7        0.87        5.31      2.62 o 
  -1 -12   7       80.73       93.03      5.71 o 
   0 -12   7        6.03       10.70      2.82 o 
   1 -12   7       17.22       18.96      3.24 o 
   2 -12   7        0.04        1.83      2.29 o 
   3 -12   7        1.76        0.00      5.59 o 
  -5 -11   7       18.03       12.60      3.98 o 
  -4 -11   7       28.39       35.91      4.61 o 
  -3 -11   7       20.35       25.09      3.96 o 
  -2 -11   7       35.26       33.65      3.67 o 
  -1 -11   7       18.93       28.58      3.46 o 
   0 -11   7        0.03        1.04      2.27 o 
   1 -11   7       62.85       61.38      3.66 o 
   2 -11   7       18.35       24.04      2.65 o 
   3 -11   7      120.93      127.54     10.33 o 
   4 -11   7        7.11        9.60      5.06 o 
   5 -11   7        7.21        8.59      5.46 o 
  -6 -10   7        1.01        0.00      3.34 o 
  -5 -10   7        0.02        0.00      3.01 o 
  -4 -10   7       19.91       21.60      3.71 o 
  -3 -10   7       15.86       16.81      3.39 o 
  -2 -10   7      125.78      118.74      5.78 o 
  -1 -10   7       61.50       63.71      4.01 o 
   0 -10   7        8.01        6.35      2.09 o 
   1 -10   7       26.60       22.96      2.46 o 
   2 -10   7       99.52       78.92      5.95 o 
   3 -10   7       16.23       12.61      2.15 o 
   4 -10   7       54.54       49.37      5.89 o 
   5 -10   7       14.26       22.34      5.84 o 
   6 -10   7        2.91        0.41      5.70 o 
  -7  -9   7       11.21        5.32      3.41 o 
  -6  -9   7        8.94        9.53      3.35 o 
  -5  -9   7       10.13       11.64      3.11 o 
  -4  -9   7       77.31       62.12      4.29 o 
  -3  -9   7       12.68       11.37      2.30 o 
  -2  -9   7        8.11       10.51      4.88 o 
  -1  -9   7       27.84       30.31      4.13 o 
   0  -9   7       18.44       15.28      2.38 o 
   1  -9   7      243.59      241.55      5.99 o 
   2  -9   7       44.03       38.55      2.66 o 
   3  -9   7      380.99      414.17      8.32 o 
   4  -9   7       35.32       48.06      5.82 o 
   5  -9   7        1.73        2.01      4.42 o 
   6  -9   7       16.73       20.92      5.32 o 
   7  -9   7       26.17       33.55      6.31 o 
  -8  -8   7      162.17      180.12      7.64 o 
  -7  -8   7        1.10        1.34      3.31 o 
  -6  -8   7       12.14       11.96      3.40 o 
  -5  -8   7      151.51      161.82      5.25 o 
  -4  -8   7      148.10      139.15      4.70 o 
  -3  -8   7       42.49       40.46      2.77 o 
  -2  -8   7      313.96      324.96      6.92 o 
  -1  -8   7        0.92        1.84      2.56 o 
   0  -8   7        3.50        6.45      2.41 o 
   1  -8   7       33.24       36.19      2.54 o 
   2  -8   7       72.73       63.76      2.99 o 
   3  -8   7       30.09       30.67      2.30 o 
   4  -8   7       17.09        9.95      1.87 o 
   5  -8   7      119.71      113.98      7.42 o 
   6  -8   7        2.01        1.60      4.47 o 
   7  -8   7        6.78        6.22      5.01 o 
  -8  -7   7      152.70      170.92      6.90 o 
  -7  -7   7       72.40       81.29      5.49 o 
  -6  -7   7      103.72      105.77      6.45 o 
  -5  -7   7       29.87       29.36      2.81 o 
  -4  -7   7      468.86      463.72      8.90 o 
  -3  -7   7      230.15      224.49      5.47 o 
  -2  -7   7       76.27       63.54      3.66 o 
  -1  -7   7      231.10      213.38      5.12 o 
   0  -7   7       70.81       67.71      4.97 o 
   1  -7   7        0.17        0.00      1.75 o 
   2  -7   7      244.27      245.36      8.45 o 
   3  -7   7       13.01        8.17      1.90 o 
   4  -7   7       11.59        9.25      1.67 o 
   5  -7   7       52.10       51.15      5.49 o 
   6  -7   7        4.63        4.31      4.20 o 
   7  -7   7       25.32       36.18      5.76 o 
   8  -7   7       11.19       15.58      4.97 o 
  -9  -6   7       30.67       28.66      4.36 o 
  -8  -6   7        1.89        2.31      2.34 o 
  -7  -6   7      651.90      672.06     12.07 o 
  -6  -6   7       16.98       15.66      3.14 o 
  -5  -6   7     2415.10     2617.93     34.68 o 
  -4  -6   7      282.83      276.88      6.24 o 
  -3  -6   7      953.62      991.03     14.78 o 
  -2  -6   7      303.07      305.08      7.87 o 
  -1  -6   7       58.93       54.90      2.51 o 
   0  -6   7       59.64       69.35      2.76 o 
   1  -6   7      598.42      638.09     11.07 o 
   2  -6   7       30.84       32.60      2.10 o 
   3  -6   7       14.87       14.71      1.67 o 
   4  -6   7       52.20       51.89      2.40 o 
   5  -6   7       58.11       53.74      5.42 o 
   6  -6   7        3.58        1.96      3.78 o 
   7  -6   7       58.22       67.55      6.06 o 
   8  -6   7        2.96        1.72      3.61 o 
 -10  -5   7      139.26      128.75      5.99 o 
  -9  -5   7       14.80       12.42      2.32 o 
  -8  -5   7       67.80       63.39      2.86 o 
  -7  -5   7        5.66        3.91      1.77 o 
  -6  -5   7       13.91        8.74      1.82 o 
  -5  -5   7        3.90        1.17      1.43 o 
  -4  -5   7      112.88      106.76      2.66 o 
  -3  -5   7       38.65       36.50      3.84 o 
  -2  -5   7      197.82      211.78      5.96 o 
  -1  -5   7      101.54      106.04      3.20 o 
   0  -5   7      200.66      194.09      4.34 o 
   1  -5   7       14.36       14.71      1.97 o 
   2  -5   7       43.68       40.75      2.07 o 
   3  -5   7        3.64        3.34      1.12 o 
   4  -5   7        2.61        2.52      1.13 o 
   5  -5   7       54.81       40.86      2.97 o 
   6  -5   7       70.03       65.51      3.72 o 
   7  -5   7       85.90       84.61      4.46 o 
   8  -5   7        0.26        0.65      2.86 o 
   9  -5   7        0.62        0.78      3.27 o 
 -10  -4   7        0.57        6.29      5.95 o 
  -9  -4   7       14.82        7.42      3.27 o 
  -8  -4   7        9.16        8.79      1.88 o 
  -7  -4   7      224.56      219.25      4.51 o 
  -6  -4   7        1.30        3.20      1.45 o 
  -5  -4   7       22.62       24.31      1.72 o 
  -4  -4   7       31.07       33.28      2.24 o 
  -3  -4   7        0.15        2.50      1.39 o 
  -2  -4   7       16.86       19.44      3.43 o 
  -1  -4   7       58.96       64.35      2.38 o 
   0  -4   7       29.08       22.70      1.66 o 
   1  -4   7        1.57        0.00      0.82 o 
   2  -4   7      335.22      350.17      6.65 o 
   3  -4   7      181.90      177.92      3.10 o 
   4  -4   7        0.38        1.38      1.65 o 
   5  -4   7      239.72      231.02      5.72 o 
   6  -4   7       23.58       23.62      2.77 o 
   7  -4   7       49.63       37.39      3.35 o 
   8  -4   7       28.56       26.69      3.34 o 
   9  -4   7       15.17       15.39      3.60 o 
 -10  -3   7       50.62       42.62      7.29 o 
  -9  -3   7       34.03       34.32      6.82 o 
  -8  -3   7       42.70       36.89      6.60 o 
  -7  -3   7       96.00      105.53      3.98 o 
  -6  -3   7      105.64      102.67     13.32 o 
  -5  -3   7      261.86      280.45      6.04 o 
  -4  -3   7      524.31      522.02     16.64 o 
  -3  -3   7        0.00        0.44      1.50 o 
  -2  -3   7      657.23      659.21     11.80 o 
  -1  -3   7       28.64       26.77      1.71 o 
   0  -3   7        0.23        0.67      0.64 o 
   1  -3   7      459.07      466.69      5.58 o 
   2  -3   7       46.90       41.29      1.40 o 
   3  -3   7       31.09       23.45      1.91 o 
   4  -3   7       31.87       31.34      2.28 o 
   5  -3   7        3.32        2.85      1.96 o 
   6  -3   7       48.19       50.90      6.36 o 
   7  -3   7        9.70       10.18      2.50 o 
   8  -3   7        2.33        0.26      2.54 o 
   9  -3   7        0.20        3.18      3.00 o 
 -11  -2   7        5.47        4.93      6.49 o 
 -10  -2   7       86.21       85.18      8.53 o 
  -9  -2   7        6.38       10.59      5.57 o 
  -8  -2   7      419.34      430.40     15.61 o 
  -7  -2   7      642.50      664.50     20.21 o 
  -6  -2   7        9.29        3.09      5.79 o 
  -5  -2   7      367.86      396.25     17.15 o 
  -4  -2   7     1317.34     1455.57     19.89 o 
  -3  -2   7       21.57       28.24      1.80 o 
  -2  -2   7     2518.37     2935.37    105.97 o 
  -1  -2   7     1019.37     1033.01     14.13 o 
   0  -2   7      118.81      129.50      5.22 o 
   1  -2   7      176.42      176.70      3.50 o 
   2  -2   7      153.05      158.85      5.24 o 
   3  -2   7      481.18      498.59      8.22 o 
   4  -2   7      157.68      152.94      4.18 o 
   5  -2   7       34.36       31.84      3.70 o 
   6  -2   7      150.14      164.80      5.17 o 
   7  -2   7      266.82      279.26      7.10 o 
   8  -2   7        8.19       10.35      2.76 o 
   9  -2   7       34.17       31.27      3.68 o 
 -11  -1   7       42.69       53.11      7.86 o 
 -10  -1   7       19.00       20.27      5.96 o 
  -9  -1   7      212.62      198.99     10.65 o 
  -8  -1   7      156.59      155.10      9.70 o 
  -7  -1   7        0.90        0.00      6.16 o 
  -6  -1   7        0.22        1.16      5.77 o 
  -5  -1   7      113.65       98.89      7.32 o 
  -4  -1   7      540.64      649.69     17.19 o 
  -3  -1   7     1603.69     1805.73     37.52 o 
  -2  -1   7     1718.82     2058.99     41.42 o 
  -1  -1   7     1566.69     1850.81     36.99 o 
   0  -1   7      379.23      320.80      8.88 o 
   1  -1   7       28.69       34.93      1.64 o 
   2  -1   7        7.16        6.44      1.48 o 
   3  -1   7       55.58       47.69      2.24 o 
   4  -1   7      311.58      317.41      4.54 o 
   5  -1   7       79.10       63.77      3.15 o 
   6  -1   7      117.04      108.77      4.17 o 
   7  -1   7       56.10       56.53      5.39 o 
   8  -1   7      236.74      236.49      6.92 o 
   9  -1   7        5.18        0.88      4.14 o 
 -11   0   7        0.00        4.47      6.35 o 
 -10   0   7       18.37       19.35      6.07 o 
  -9   0   7        0.46        0.88      5.33 o 
  -8   0   7       22.71       24.36      6.24 o 
  -7   0   7       19.17       17.91      6.79 o 
  -6   0   7       23.44       20.34      6.17 o 
  -5   0   7       80.65      118.20      7.65 o 
  -4   0   7      480.45      521.46     14.82 o 
  -3   0   7       73.13       82.18      5.36 o 
  -2   0   7      172.97      154.90      5.98 o 
  -1   0   7        9.50       15.10      2.31 o 
   0   0   7      116.80      141.00      5.32 o 
   1   0   7       14.13        9.86      2.38 o 
   2   0   7      375.97      401.26      6.73 o 
   3   0   7      404.45      420.65      5.35 o 
   4   0   7        1.83        1.95      0.98 o 
   5   0   7      352.77      368.12      9.46 o 
   6   0   7       42.82       49.73      3.03 o 
   7   0   7      440.22      467.67      9.58 o 
   8   0   7        0.14        0.64      2.43 o 
   9   0   7       38.65       37.68      3.79 o 
 -11   1   7        3.79       19.13      6.92 o 
 -10   1   7       50.25       43.06      6.90 o 
  -9   1   7        0.00        1.80      6.12 o 
  -8   1   7       84.89       73.61      7.46 o 
  -7   1   7      116.82      112.94      8.81 o 
  -6   1   7      191.94      202.63     10.31 o 
  -5   1   7       83.59       92.87      7.14 o 
  -4   1   7       17.93       15.29      4.67 o 
  -3   1   7     1486.89     1675.96     35.24 o 
  -2   1   7     1341.82     1649.49     33.87 o 
  -1   1   7     1199.21     1258.63     25.97 o 
   0   1   7     3497.68     3873.78     73.36 o 
   1   1   7     1208.69     1237.94     25.28 o 
   2   1   7      336.06      362.60      5.84 o 
   3   1   7      196.92      216.00      3.46 o 
   4   1   7      211.96      230.24      3.73 o 
   5   1   7       11.21       11.90      2.28 o 
   6   1   7      137.19      142.99      4.62 o 
   7   1   7       71.77       77.69      3.87 o 
   8   1   7       21.49       28.34      3.78 o 
   9   1   7      120.38      126.54      7.85 o 
 -11   2   7       80.93       73.63      7.99 o 
 -10   2   7      142.66      157.81     10.22 o 
  -9   2   7      216.38      209.82     11.04 o 
  -8   2   7      304.31      300.98     12.79 o 
  -7   2   7      512.70      516.07     16.67 o 
  -6   2   7      139.34      132.39      8.84 o 
  -5   2   7      137.79      151.74      8.45 o 
  -4   2   7        6.93       18.99      4.73 o 
  -3   2   7        6.37        3.24      3.76 o 
  -2   2   7     2566.04     3100.92     60.39 o 
  -1   2   7       64.92       65.26      3.69 o 
   0   2   7     1535.19     1787.60     35.27 o 
   1   2   7      643.56      693.70      9.88 o 
   2   2   7      177.24      154.29      3.36 o 
   3   2   7      583.40      577.30      7.16 o 
   4   2   7      302.38      308.27      4.62 o 
   5   2   7        5.02        4.98      1.83 o 
   6   2   7       46.93       47.38      3.69 o 
   7   2   7      120.56      127.29      6.73 o 
   8   2   7       37.10       39.19      5.10 o 
 -11   3   7       81.25       93.37      8.66 o 
 -10   3   7      172.28      175.36     11.34 o 
  -9   3   7       52.87       50.48      7.42 o 
  -8   3   7      104.97       99.14      8.26 o 
  -7   3   7       17.64       21.17      6.43 o 
  -6   3   7      170.97      190.71      9.61 o 
  -5   3   7      179.80      197.99      9.23 o 
  -4   3   7      588.96      606.22     16.30 o 
  -3   3   7        3.30        6.05      4.16 o 
  -2   3   7       35.17       30.15      2.61 o 
  -1   3   7        4.88        5.07      1.88 o 
   0   3   7      989.93     1065.82     14.42 o 
   1   3   7      539.27      568.69      8.51 o 
   2   3   7      609.96      662.98      9.68 o 
   3   3   7      371.61      385.81      5.39 o 
   4   3   7        5.60        3.16      1.15 o 
   5   3   7       24.92       25.59      3.25 o 
   6   3   7        6.99        7.40      3.03 o 
   7   3   7        1.35        2.44      3.13 o 
   8   3   7       64.27       68.92      6.26 o 
 -11   4   7       99.02      103.99      9.67 o 
 -10   4   7       35.77       50.19      7.50 o 
  -9   4   7        1.38        0.00      5.62 o 
  -8   4   7       73.46       66.90      3.07 o 
  -7   4   7       65.36       54.94      4.02 o 
  -6   4   7        6.37        5.61      1.39 o 
  -5   4   7        7.61        8.03      2.72 o 
  -4   4   7       42.11       55.73      3.20 o 
  -3   4   7        2.90        3.49      1.36 o 
  -2   4   7        0.07        0.00      1.20 o 
  -1   4   7        2.95        2.96      1.31 o 
   0   4   7      173.89      182.32      4.00 o 
   1   4   7      211.60      216.36      6.29 o 
   2   4   7       17.35       20.48      1.64 o 
   3   4   7       28.26       32.73      1.91 o 
   4   4   7        3.08        3.15      2.77 o 
   5   4   7      249.11      262.65      8.79 o 
   6   4   7       65.51       57.13      4.89 o 
   7   4   7       55.92       57.41      5.33 o 
   8   4   7      201.71      221.47      9.87 o 
 -10   5   7        0.20        0.00      6.61 o 
  -9   5   7       52.26       54.79      7.27 o 
  -8   5   7       52.90       42.55      2.59 o 
  -7   5   7        3.79        2.11      2.25 o 
  -6   5   7       43.41       50.30      2.69 o 
  -5   5   7       10.83        9.56      1.61 o 
  -4   5   7      178.80      157.48      4.31 o 
  -3   5   7      205.96      206.25      4.84 o 
  -2   5   7        3.60        3.07      2.40 o 
  -1   5   7       10.87       10.63      1.75 o 
   0   5   7      145.01      138.94      3.61 o 
   1   5   7      677.49      681.62     14.28 o 
   2   5   7      399.34      379.68      9.30 o 
   3   5   7     1050.17     1037.96     19.99 o 
   4   5   7      171.42      170.54      4.43 o 
   5   5   7      210.04      204.53      7.78 o 
   6   5   7      304.87      323.36     10.45 o 
   7   5   7        3.53        1.05      2.83 o 
 -10   6   7        2.51        8.25      6.20 o 
  -9   6   7        7.81        9.37      6.58 o 
  -8   6   7       95.12       97.39      3.93 o 
  -7   6   7       39.33       35.97      3.90 o 
  -6   6   7        3.15        2.80      1.45 o 
  -5   6   7      110.30      115.31      5.17 o 
  -4   6   7       89.29       92.79      3.52 o 
  -3   6   7      409.58      454.89      8.17 o 
  -2   6   7      421.66      435.37      7.69 o 
  -1   6   7       56.06       52.63      3.55 o 
   0   6   7     1064.82     1087.50     21.16 o 
   1   6   7     1792.69     1725.15     31.03 o 
   2   6   7        3.17        2.87      2.16 o 
   3   6   7      809.56      818.09     17.02 o 
   4   6   7      511.22      544.42      9.36 o 
   5   6   7        8.47       10.39      2.59 o 
   6   6   7      113.60      118.36      6.35 o 
   7   6   7      159.71      191.44      8.60 o 
  -9   7   7       13.53        8.28      5.84 o 
  -8   7   7      119.74      128.41      6.55 o 
  -7   7   7      291.85      320.40      7.44 o 
  -6   7   7        1.50        0.96      1.64 o 
  -5   7   7        8.26        5.65      1.84 o 
  -4   7   7      711.10      801.68     12.85 o 
  -3   7   7      446.00      444.91     10.55 o 
  -2   7   7      159.59      160.05      6.12 o 
  -1   7   7     1223.05     1184.56     23.19 o 
   0   7   7        0.24        3.37      1.93 o 
   1   7   7       20.90       22.02      2.91 o 
   2   7   7        0.01        0.00      2.39 o 
   3   7   7      350.49      328.40      9.39 o 
   4   7   7       26.84       25.79      2.47 o 
   5   7   7      135.49      128.41      6.41 o 
   6   7   7      144.84      156.48      7.46 o 
  -9   8   7       15.84       15.11      6.10 o 
  -8   8   7       72.54       67.85      3.65 o 
  -7   8   7       25.84       34.73      3.01 o 
  -6   8   7      154.37      154.99      5.06 o 
  -5   8   7        5.29        0.00      2.43 o 
  -4   8   7      196.86      195.43      7.12 o 
  -3   8   7        0.65        0.00      1.78 o 
  -2   8   7       33.03       35.06      3.21 o 
  -1   8   7       35.36       37.40      3.50 o 
   0   8   7       67.46       55.21      4.01 o 
   1   8   7        4.48        5.39      2.57 o 
   2   8   7      196.91      196.85      7.27 o 
   3   8   7       19.29       18.56      3.52 o 
   4   8   7      312.44      368.07      7.82 o 
   5   8   7       44.65       54.35      4.61 o 
  -8   9   7       14.24       11.48      2.70 o 
  -7   9   7        8.20       10.85      2.29 o 
  -6   9   7        0.41        0.00      2.02 o 
  -5   9   7        6.01        7.02      2.25 o 
  -4   9   7        4.18        7.31      2.28 o 
  -3   9   7       30.69       25.38      3.05 o 
  -2   9   7       13.95       13.11      2.53 o 
  -1   9   7        0.83        2.16      2.52 o 
   0   9   7       72.00       63.98      4.60 o 
   1   9   7       18.26       18.25      3.21 o 
   2   9   7       17.58       15.18      3.29 o 
   3   9   7       55.51       62.29      4.91 o 
   4   9   7        4.31        4.70      2.20 o 
  -7  10   7       15.40       15.30      2.88 o 
  -6  10   7       20.12       22.77      3.14 o 
  -5  10   7        1.56        0.00      1.84 o 
  -4  10   7       30.52       38.99      3.66 o 
  -3  10   7       37.38       26.91      3.25 o 
  -2  10   7        0.00        0.00      1.82 o 
  -1  10   7        7.94        9.72      3.11 o 
   0  10   7       80.27       90.94      5.64 o 
   1  10   7       80.10       85.75      5.56 o 
   2  10   7        0.59        0.00      3.23 o 
   3  10   7      190.49      233.87      6.46 o 
  -5  11   7        1.48        0.99      2.41 o 
  -4  11   7      126.26      136.92      6.81 o 
  -3  11   7        0.90        4.54      2.53 o 
  -2  11   7       93.87      102.98      5.89 o 
  -1  11   7       37.19       50.17      4.89 o 
   0  11   7        9.46       12.47      3.71 o 
   1  11   7       80.17       79.98      5.92 o 
  -2 -12   8       26.80       26.86      3.67 o 
  -1 -12   8       18.48       20.37      3.31 o 
   0 -12   8        1.97        0.00      2.11 o 
   1 -12   8       14.40       16.42      3.16 o 
   2 -12   8       28.60       35.64      3.29 o 
  -4 -11   8       37.63       46.58      4.75 o 
  -3 -11   8       41.39       37.36      3.86 o 
  -2 -11   8       34.36       30.54      3.58 o 
  -1 -11   8        5.29        6.69      2.36 o 
   0 -11   8       30.18       30.30      3.01 o 
   1 -11   8       37.41       33.25      5.00 o 
   2 -11   8        2.60        0.00      2.00 o 
   3 -11   8        3.20        6.49      3.30 o 
   4 -11   8       68.08       73.22      7.26 o 
  -6 -10   8       86.28      105.35      6.40 o 
  -5 -10   8       20.38       26.57      4.15 o 
  -4 -10   8        2.76        4.67      3.07 o 
  -3 -10   8        0.26        0.00      2.05 o 
  -2 -10   8        9.50       10.70      3.62 o 
  -1 -10   8        1.84        0.82      1.89 o 
   0 -10   8        1.91        2.03      1.98 o 
   1 -10   8        1.19        0.01      1.82 o 
   2 -10   8       29.91       32.86      2.71 o 
   3 -10   8      179.89      175.56      5.30 o 
   4 -10   8        9.83       10.44      5.43 o 
   5 -10   8       78.81       92.31      8.14 o 
  -7  -9   8       34.08       34.01      4.34 o 
  -6  -9   8       29.82       30.53      3.98 o 
  -5  -9   8        1.78        5.15      3.01 o 
  -4  -9   8       22.66       21.23      2.56 o 
  -3  -9   8        0.00        1.24      2.04 o 
  -2  -9   8       22.18       22.42      7.30 o 
  -1  -9   8       30.46       32.47      2.67 o 
   0  -9   8       18.60       14.61      2.44 o 
   1  -9   8        1.71        0.68      1.80 o 
   2  -9   8        1.31        0.64      3.54 o 
   3  -9   8       31.08       24.32      2.39 o 
   4  -9   8       21.66       26.64      5.11 o 
   5  -9   8        4.73        5.32      4.59 o 
   6  -9   8       54.27       74.47      7.41 o 
  -8  -8   8       17.30       18.09      4.24 o 
  -7  -8   8      129.30      165.62      7.04 o 
  -6  -8   8       75.71       71.36      4.06 o 
  -5  -8   8       12.14       12.40      2.58 o 
  -4  -8   8      129.43      127.13      4.54 o 
  -3  -8   8        2.18        1.75      2.99 o 
  -2  -8   8       12.21       12.96      2.33 o 
  -1  -8   8       19.65       12.20      2.03 o 
   0  -8   8       84.68       84.58      4.66 o 
   1  -8   8       20.23       21.15      2.10 o 
   2  -8   8      282.10      305.89      6.61 o 
   3  -8   8       18.97       20.20      2.40 o 
   4  -8   8      131.22      136.92      7.88 o 
   5  -8   8       14.77       14.75      5.12 o 
   6  -8   8        6.89        9.36      5.50 o 
   7  -8   8       25.55       25.64      5.91 o 
  -8  -7   8        7.61        2.64      3.01 o 
  -7  -7   8        5.37        2.07      2.43 o 
  -6  -7   8        3.84        2.72      2.34 o 
  -5  -7   8       43.96       45.07      3.14 o 
  -4  -7   8       63.24       64.98      3.28 o 
  -3  -7   8      851.54      929.97     14.47 o 
  -2  -7   8       41.15       38.72      2.86 o 
  -1  -7   8      569.24      577.68      9.87 o 
   0  -7   8      116.72      109.24      3.64 o 
   1  -7   8       56.76       40.64      2.43 o 
   2  -7   8      314.47      319.14      6.64 o 
   3  -7   8       37.49       37.08      2.33 o 
   4  -7   8       50.73       50.46      5.42 o 
   5  -7   8       28.19       26.69      4.90 o 
   6  -7   8       31.75       31.77      5.44 o 
   7  -7   8        4.97        2.31      4.77 o 
   8  -7   8        1.90        0.00      3.85 o 
  -9  -6   8       73.13       80.26      4.50 o 
  -8  -6   8       25.02       26.38      3.07 o 
  -7  -6   8      103.40       92.44      4.11 o 
  -6  -6   8      180.00      180.76      5.34 o 
  -5  -6   8       93.51       89.90      3.82 o 
  -4  -6   8      504.91      506.59      9.25 o 
  -3  -6   8       80.80       81.81      3.17 o 
  -2  -6   8      796.53      799.16     16.09 o 
  -1  -6   8       71.97       72.80      2.95 o 
   0  -6   8      132.01      122.52      3.69 o 
   1  -6   8       38.94       36.37      4.71 o 
   2  -6   8       30.77       28.91      4.75 o 
   3  -6   8      184.72      177.90      4.44 o 
   4  -6   8        8.89        9.27      3.88 o 
   5  -6   8        0.19        2.94      3.75 o 
   6  -6   8        3.91        3.90      3.57 o 
   7  -6   8       41.37       34.60      5.00 o 
   8  -6   8        3.62       14.30      4.23 o 
  -9  -5   8       46.90       58.14      5.93 o 
  -8  -5   8       40.50       37.62      3.11 o 
  -7  -5   8       14.79       10.57      2.34 o 
  -6  -5   8      226.24      231.37      6.00 o 
  -5  -5   8        0.00        0.10      1.92 o 
  -4  -5   8      307.71      328.64      6.78 o 
  -3  -5   8        3.75        8.42      3.95 o 
  -2  -5   8      341.28      296.94      7.50 o 
  -1  -5   8      120.99      133.31      3.71 o 
   0  -5   8        0.00        1.17      1.76 o 
   1  -5   8      144.00      128.92      4.41 o 
   2  -5   8       10.78        7.62      1.95 o 
   3  -5   8       33.53       26.86      1.58 o 
   4  -5   8       23.32       12.92      2.38 o 
   5  -5   8        0.41        0.00      2.54 o 
   6  -5   8       11.13        9.38      4.05 o 
   7  -5   8       38.54       44.51      3.99 o 
   8  -5   8       46.33       45.80      4.27 o 
 -10  -4   8        0.00        7.94      5.56 o 
  -9  -4   8       93.56       91.83      8.42 o 
  -8  -4   8       20.63       22.47      2.66 o 
  -7  -4   8       52.88       47.69      3.03 o 
  -6  -4   8        8.49        7.24      1.98 o 
  -5  -4   8      106.79       99.85      3.67 o 
  -4  -4   8       18.11       14.12      2.15 o 
  -3  -4   8      260.30      277.88     10.27 o 
  -2  -4   8        0.00        0.00      3.13 o 
  -1  -4   8       41.65       44.75      2.62 o 
   0  -4   8        5.60        6.94      1.31 o 
   1  -4   8        3.88        4.35      0.96 o 
   2  -4   8      212.37      206.55      3.61 o 
   3  -4   8      199.13      179.66      4.37 o 
   4  -4   8        9.63        9.75      1.95 o 
   5  -4   8       13.16       10.20      2.26 o 
   6  -4   8        1.06        0.12      3.18 o 
   7  -4   8        5.84        5.67      2.68 o 
   8  -4   8        6.73        6.50      2.90 o 
 -10  -3   8      101.91      103.98      8.74 o 
  -9  -3   8       72.67       67.22      8.24 o 
  -8  -3   8       31.14       44.77      7.60 o 
  -7  -3   8        3.22        4.30      5.97 o 
  -6  -3   8        0.36        3.58      1.76 o 
  -5  -3   8        3.24        1.76      2.83 o 
  -4  -3   8      246.23      273.37      9.45 o 
  -3  -3   8      162.75      187.20      4.37 o 
  -2  -3   8        1.13        0.00      1.90 o 
  -1  -3   8       23.31       23.49      3.60 o 
   0  -3   8       64.69       61.24      1.50 o 
   1  -3   8        0.01        0.93      0.80 o 
   2  -3   8       19.77       21.03      1.67 o 
   3  -3   8       10.21        7.24      1.96 o 
   4  -3   8       39.49       33.69      3.79 o 
   5  -3   8       40.30       38.10      4.46 o 
   6  -3   8        3.30        5.16      2.31 o 
   7  -3   8       11.40        7.45      2.54 o 
   8  -3   8        3.49        8.30      5.13 o 
   9  -3   8       45.85       46.45      4.42 o 
 -10  -2   8       11.54       21.29      6.24 o 
  -9  -2   8      139.65      120.64      9.18 o 
  -8  -2   8        1.55        1.47      5.76 o 
  -7  -2   8       43.22       31.78      7.11 o 
  -6  -2   8      248.45      235.35     11.21 o 
  -5  -2   8      769.98      825.88     21.80 o 
  -4  -2   8       10.38       11.08      4.45 o 
  -3  -2   8       78.70       81.75      5.16 o 
  -2  -2   8      631.49      670.31     16.12 o 
  -1  -2   8       32.40       32.18      3.61 o 
   0  -2   8      132.50      138.87      5.61 o 
   1  -2   8        3.07        3.34      1.03 o 
   2  -2   8      166.14      125.27      3.28 o 
   3  -2   8      200.65      203.87      4.68 o 
   4  -2   8        0.01        0.45      1.55 o 
   5  -2   8       17.76       20.23      2.38 o 
   6  -2   8        5.99        3.83      2.68 o 
   7  -2   8        9.29        6.67      2.88 o 
   8  -2   8      116.55      115.33      6.04 o 
   9  -2   8       68.94       87.37      5.14 o 
 -11  -1   8       11.22       25.70      7.45 o 
 -10  -1   8        0.01        0.00      5.37 o 
  -9  -1   8        3.45        3.20      5.66 o 
  -8  -1   8        1.32        2.87      5.87 o 
  -7  -1   8       33.61       27.61      7.10 o 
  -6  -1   8        1.47        0.00      5.95 o 
  -5  -1   8      456.06      435.71     14.18 o 
  -4  -1   8       81.13       98.49      6.49 o 
  -3  -1   8       24.12       40.01      4.11 o 
  -2  -1   8      383.88      412.12     11.35 o 
  -1  -1   8     1555.52     1719.13     35.02 o 
   0  -1   8      731.39      802.36     18.28 o 
   1  -1   8      272.35      241.24      7.64 o 
   2  -1   8      194.99      190.06      4.18 o 
   3  -1   8       60.60       54.59      2.49 o 
   4  -1   8       65.51       67.70      6.10 o 
   5  -1   8      207.21      223.90      5.71 o 
   6  -1   8       32.48       33.48      2.82 o 
   7  -1   8       54.25       51.50      3.48 o 
   8  -1   8        9.09       10.77      3.79 o 
   9  -1   8       21.81       21.44      4.97 o 
 -11   0   8        0.30        6.59      6.06 o 
 -10   0   8        0.22        0.00      5.62 o 
  -9   0   8       19.94       24.49      6.40 o 
  -8   0   8       41.28       36.00      6.84 o 
  -7   0   8       12.28       18.05      6.94 o 
  -6   0   8      347.44      335.47     13.15 o 
  -5   0   8      167.54      177.32      9.36 o 
  -4   0   8        0.33        0.00      4.18 o 
  -3   0   8       36.20       56.42      4.73 o 
  -2   0   8        0.36        0.00      2.22 o 
  -1   0   8      192.33      208.68      6.95 o 
   0   0   8      155.59      132.63      5.31 o 
   1   0   8      662.09      696.06     16.02 o 
   2   0   8        2.29        0.16      1.87 o 
   3   0   8        7.32        8.75      0.98 o 
   4   0   8       14.77       17.88      2.11 o 
   5   0   8        0.98        3.13      2.07 o 
   6   0   8       10.66        8.22      2.68 o 
   7   0   8        0.03        5.48      2.43 o 
   8   0   8       46.01       45.21      5.13 o 
 -11   1   8       18.96       28.52      6.82 o 
 -10   1   8       57.67       62.13      7.55 o 
  -9   1   8       16.20       15.24      6.03 o 
  -8   1   8       38.38       38.04      6.57 o 
  -7   1   8        8.53        0.00      6.84 o 
  -6   1   8       49.13       71.83      7.82 o 
  -5   1   8       85.16       96.29      7.69 o 
  -4   1   8      828.10      872.35     21.58 o 
  -3   1   8       55.28       59.68      4.93 o 
  -2   1   8        0.12        7.00      2.73 o 
  -1   1   8     1252.54     1369.80     28.36 o 
   0   1   8        6.91        5.94      2.76 o 
   1   1   8       61.38       66.29      3.85 o 
   2   1   8      120.23      133.09      5.86 o 
   3   1   8      308.36      295.39      4.39 o 
   4   1   8       15.24       12.24      1.37 o 
   5   1   8        0.42        0.00      3.46 o 
   6   1   8       56.47       61.41      3.40 o 
   7   1   8        0.10        0.00      2.19 o 
   8   1   8        3.36        8.14      4.27 o 
 -11   2   8        7.63        3.62      5.82 o 
 -10   2   8       27.03       26.23      6.49 o 
  -9   2   8      149.27      146.74     10.13 o 
  -8   2   8        0.17        0.00      5.82 o 
  -7   2   8      138.39      149.41      9.91 o 
  -6   2   8      419.52      431.93     15.07 o 
  -5   2   8      310.81      342.12     12.56 o 
  -4   2   8      749.95      817.14     20.65 o 
  -3   2   8      244.31      285.79      9.86 o 
  -2   2   8      142.10      145.04      6.41 o 
  -1   2   8      685.54      684.83     15.86 o 
   0   2   8       84.67       96.53      4.23 o 
   1   2   8      194.45      177.66      4.83 o 
   2   2   8      303.99      306.93     12.36 o 
   3   2   8      280.60      285.14      4.43 o 
   4   2   8       96.32       98.30      2.52 o 
   5   2   8       71.21       72.49      3.28 o 
   6   2   8      171.93      190.75      7.79 o 
   7   2   8       45.17       56.19      5.20 o 
   8   2   8        0.07        3.24      4.28 o 
 -11   3   8      136.60      125.24     10.32 o 
 -10   3   8      111.21      108.84      9.47 o 
  -9   3   8      428.37      448.99     16.60 o 
  -8   3   8     1320.31     1382.28     33.85 o 
  -7   3   8      343.42      349.10     13.60 o 
  -6   3   8      759.66      806.58     21.96 o 
  -5   3   8       31.95       51.35      6.62 o 
  -4   3   8       33.94       35.12      5.43 o 
  -3   3   8      300.52      326.10     10.81 o 
  -2   3   8      269.49      300.57      9.72 o 
  -1   3   8        7.73        9.21      1.27 o 
   0   3   8      309.36      349.96      6.05 o 
   1   3   8       53.73       49.56      2.22 o 
   2   3   8      254.91      254.27      4.93 o 
   3   3   8       64.87       62.19      3.23 o 
   4   3   8       62.38       55.61      2.52 o 
   5   3   8        1.24        0.00      2.56 o 
   6   3   8       40.74       41.97      4.45 o 
   7   3   8       13.79       15.26      4.03 o 
   8   3   8       25.62       25.90      5.24 o 
 -10   4   8        0.04        0.00      6.20 o 
  -9   4   8       23.82       24.40      2.24 o 
  -8   4   8       30.02       29.29      2.28 o 
  -7   4   8       24.18       20.86      3.73 o 
  -6   4   8       73.77       88.17      7.99 o 
  -5   4   8       82.49       84.87      3.36 o 
  -4   4   8       64.55       56.12      4.43 o 
  -3   4   8      166.71      156.61      7.43 o 
  -2   4   8      181.63      207.14      4.83 o 
  -1   4   8        3.72        5.28      1.88 o 
   0   4   8      136.10      118.56      5.34 o 
   1   4   8       71.29       66.21      2.41 o 
   2   4   8       17.92       14.28      2.16 o 
   3   4   8        8.47        4.66      1.42 o 
   4   4   8      119.08      116.20      6.43 o 
   5   4   8        3.35        8.26      2.95 o 
   6   4   8       80.96       94.75      6.07 o 
   7   4   8        7.64        4.60      4.09 o 
 -10   5   8       53.11       57.75      7.93 o 
  -9   5   8       28.17       33.45      2.55 o 
  -8   5   8       33.67       33.22      2.51 o 
  -7   5   8       12.16        6.71      1.54 o 
  -6   5   8       57.81       48.52      2.76 o 
  -5   5   8        2.55        2.03      3.34 o 
  -4   5   8        2.24        1.78      1.21 o 
  -3   5   8      101.64      127.23      3.92 o 
  -2   5   8       20.23       20.42      3.92 o 
  -1   5   8      598.95      614.97      9.86 o 
   0   5   8        0.64        4.74      2.02 o 
   1   5   8      532.23      544.60     12.21 o 
   2   5   8       95.98       92.19      4.33 o 
   3   5   8      105.89      128.62      5.18 o 
   4   5   8      401.98      424.94      7.83 o 
   5   5   8       10.57       10.05      3.32 o 
   6   5   8       40.80       42.36      4.85 o 
   7   5   8        8.91        2.87      4.16 o 
 -10   6   8        4.19        8.91      6.63 o 
  -9   6   8       12.34       23.73      6.92 o 
  -8   6   8       51.45       51.78      7.07 o 
  -7   6   8       42.13       45.49      4.48 o 
  -6   6   8        8.34       10.03      2.75 o 
  -5   6   8      153.47      192.13      5.29 o 
  -4   6   8      563.62      598.45     10.38 o 
  -3   6   8      348.99      357.84      7.91 o 
  -2   6   8       68.35       74.85      5.85 o 
  -1   6   8     2154.43     2326.70     40.81 o 
   0   6   8      139.85      134.45      5.49 o 
   1   6   8      330.67      310.09      8.66 o 
   2   6   8      706.62      666.40     14.62 o 
   3   6   8      622.03      647.47     14.49 o 
   4   6   8       24.54       24.44      2.33 o 
   5   6   8      341.84      342.29     10.79 o 
   6   6   8      100.30      106.68      6.20 o 
  -9   7   8      231.14      279.46     12.96 o 
  -8   7   8      212.25      216.22      6.20 o 
  -7   7   8        9.45        8.83      2.59 o 
  -6   7   8     1310.74     1402.66     20.75 o 
  -5   7   8      732.75      751.74     13.39 o 
  -4   7   8       93.20       68.63      3.41 o 
  -3   7   8     1182.93     1321.09     25.73 o 
  -2   7   8       56.99       60.85      4.10 o 
  -1   7   8       38.27       32.42      3.31 o 
   0   7   8        7.23        6.63      2.39 o 
   1   7   8      358.73      321.83      9.23 o 
   2   7   8       39.59       34.43      3.42 o 
   3   7   8        0.51        0.00      2.71 o 
   4   7   8        5.07        8.18      4.65 o 
   5   7   8        8.87       10.88      2.86 o 
  -8   8   8       79.63       88.91      4.24 o 
  -7   8   8        2.45        1.22      2.01 o 
  -6   8   8       50.40       58.61      7.04 o 
  -5   8   8       42.15       52.52      3.90 o 
  -4   8   8      105.31      122.02      5.71 o 
  -3   8   8       20.37       25.47      3.05 o 
  -2   8   8       99.48       89.42      5.02 o 
  -1   8   8      145.51      129.49      5.88 o 
   0   8   8        0.34        1.83      2.28 o 
   1   8   8      235.26      246.25      8.33 o 
   2   8   8       55.83       51.75      4.18 o 
   3   8   8       56.77       55.35      4.42 o 
   4   8   8      155.35      161.48      5.19 o 
   5   8   8       90.50       97.59      6.12 o 
  -8   9   8        6.89       25.88      6.99 o 
  -7   9   8       30.63       26.69      3.16 o 
  -6   9   8       26.41       22.53      2.96 o 
  -5   9   8       40.33       41.96      3.74 o 
  -4   9   8       23.87       22.45      3.00 o 
  -3   9   8       37.66       30.20      3.25 o 
  -2   9   8       46.41       36.91      3.80 o 
  -1   9   8       77.12       75.09      4.94 o 
   0   9   8       16.75       15.46      3.17 o 
   1   9   8        4.32        5.28      2.98 o 
   2   9   8        4.93        4.78      3.03 o 
   3   9   8       74.74       87.97      5.96 o 
  -6  10   8        2.04        3.01      2.53 o 
  -5  10   8       12.59       13.14      2.72 o 
  -4  10   8        0.16        0.16      2.06 o 
  -3  10   8        3.17        0.79      2.12 o 
  -2  10   8        3.18        4.58      2.91 o 
  -1  10   8        9.70       12.79      3.42 o 
   0  10   8      106.24      119.30      6.43 o 
   1  10   8        0.74        5.15      3.34 o 
   2  10   8       63.86       64.77      5.38 o 
  -4  11   8       76.57       82.09      5.54 o 
  -3  11   8        9.21        7.27      2.74 o 
  -2  11   8      162.95      163.54      7.69 o 
  -1  11   8        6.73        4.08      3.40 o 
   0  11   8       29.71       29.58      4.46 o 
  -1 -12   9        0.75        0.99      2.50 o 
   0 -12   9        1.92        0.00      2.45 o 
   1 -12   9       42.70       52.19      4.40 o 
  -4 -11   9       85.65       95.11      6.14 o 
  -3 -11   9       72.68       82.07      5.13 o 
  -2 -11   9       31.40       20.73      3.12 o 
  -1 -11   9        0.08        0.00      2.15 o 
   0 -11   9       62.63       70.19      3.86 o 
   1 -11   9      193.77      217.86     16.53 o 
   2 -11   9       11.43        4.48      4.19 o 
   3 -11   9       46.03       57.08      7.21 o 
  -5 -10   9       89.99      106.02      6.21 o 
  -4 -10   9        8.46        6.94      3.16 o 
  -3 -10   9      144.14      161.14      7.28 o 
  -2 -10   9        7.97       10.68      5.76 o 
  -1 -10   9       24.21       23.92      3.05 o 
   0 -10   9       12.10        7.52      2.35 o 
   1 -10   9       88.05       85.84      3.82 o 
   2 -10   9       20.71       14.28      2.24 o 
   3 -10   9        0.19        0.00      1.93 o 
   4 -10   9        2.92        1.92      4.85 o 
   5 -10   9       51.75       58.95      7.69 o 
  -7  -9   9        4.61        0.00      3.36 o 
  -6  -9   9        0.07        0.00      3.00 o 
  -5  -9   9       35.16       34.52      3.95 o 
  -4  -9   9       30.80       31.88      2.93 o 
  -3  -9   9        0.00        0.00      1.63 o 
  -2  -9   9        2.70        6.03      4.18 o 
  -1  -9   9       14.93       14.14      2.17 o 
   0  -9   9       31.93       28.61      2.46 o 
   1  -9   9       21.90       19.04      2.17 o 
   2  -9   9      286.84      319.47      7.19 o 
   3  -9   9        2.57        0.58      1.82 o 
   4  -9   9       29.08       26.17      5.45 o 
   5  -9   9        2.32        2.67      4.90 o 
   6  -9   9        2.48        2.87      5.54 o 
  -7  -8   9        0.18        3.90      3.15 o 
  -6  -8   9        0.54        0.00      4.84 o 
  -5  -8   9       74.44       70.37      3.85 o 
  -4  -8   9      184.75      199.35      5.74 o 
  -3  -8   9       11.01       12.65      3.06 o 
  -2  -8   9       41.55       42.79      3.33 o 
  -1  -8   9        4.27        1.29      1.65 o 
   0  -8   9      243.94      257.85     11.33 o 
   1  -8   9      117.18      107.14      3.84 o 
   2  -8   9      166.89      179.43     11.48 o 
   3  -8   9       28.91       26.44      2.33 o 
   4  -8   9        6.55        3.68      4.18 o 
   5  -8   9       20.37       22.63      5.31 o 
   6  -8   9       18.89       22.27      5.56 o 
   7  -8   9        0.31        1.47      5.24 o 
  -8  -7   9        0.76        0.56      2.66 o 
  -7  -7   9        4.68        5.02      2.59 o 
  -6  -7   9       14.60       14.46      2.60 o 
  -5  -7   9       25.91       24.33      2.73 o 
  -4  -7   9        4.12        1.20      2.00 o 
  -3  -7   9      120.49      114.58      3.99 o 
  -2  -7   9       28.92       36.59      3.02 o 
  -1  -7   9      377.62      383.94     13.35 o 
   0  -7   9        0.01        1.78      1.78 o 
   1  -7   9      239.61      241.89      8.61 o 
   2  -7   9        6.42        7.72      4.76 o 
   3  -7   9      121.60      129.76      4.01 o 
   4  -7   9        2.62        0.00      3.87 o 
   5  -7   9        0.66        1.88      4.27 o 
   6  -7   9        1.98        3.52      4.71 o 
   7  -7   9        5.23        2.87      4.15 o 
  -9  -6   9       14.43       11.26      3.28 o 
  -8  -6   9      156.55      168.22      5.80 o 
  -7  -6   9        5.90        3.98      2.29 o 
  -6  -6   9       27.11       25.75      2.97 o 
  -5  -6   9      472.99      469.06      9.26 o 
  -4  -6   9     1605.45     1729.26     24.20 o 
  -3  -6   9        5.29       11.54      1.85 o 
  -2  -6   9     2549.58     2841.81     48.08 o 
  -1  -6   9        4.47        8.96      1.77 o 
   0  -6   9      337.71      340.89      6.79 o 
   1  -6   9       21.51       21.54      3.32 o 
   2  -6   9       97.39       78.78      9.17 o 
   3  -6   9       47.48       40.13      3.72 o 
   4  -6   9        6.13        7.31      3.87 o 
   5  -6   9       22.38       22.95      4.45 o 
   6  -6   9       63.47       56.79      5.87 o 
   7  -6   9       27.00       26.44      4.88 o 
  -9  -5   9       21.31       13.40      3.61 o 
  -8  -5   9        1.46        1.87      2.97 o 
  -7  -5   9       38.46       30.69      7.24 o 
  -6  -5   9       43.89       41.12      2.99 o 
  -5  -5   9       22.90       19.79      3.57 o 
  -4  -5   9      275.42      285.01      6.34 o 
  -3  -5   9       62.35       67.48      2.89 o 
  -2  -5   9      100.51       89.74      3.93 o 
  -1  -5   9       13.78       10.91      2.90 o 
   0  -5   9        1.20        1.38      1.78 o 
   1  -5   9       23.80       16.46      1.73 o 
   2  -5   9       29.46       23.37      1.94 o 
   3  -5   9       79.45       75.77      5.72 o 
   4  -5   9        1.48        0.18      3.29 o 
   5  -5   9        8.80       10.77      4.13 o 
   6  -5   9        5.37        5.09      3.70 o 
   7  -5   9       25.78       23.78      4.59 o 
   8  -5   9        2.69        0.00      4.10 o 
 -10  -4   9        0.48        0.27      5.87 o 
  -9  -4   9        0.42        0.00      6.49 o 
  -8  -4   9        8.78        6.46      6.02 o 
  -7  -4   9       62.91       59.67      4.41 o 
  -6  -4   9       54.08       46.35      5.53 o 
  -5  -4   9       60.72       61.18      3.10 o 
  -4  -4   9        0.17        1.73      1.68 o 
  -3  -4   9      366.73      364.91      7.08 o 
  -2  -4   9       35.96       30.71      2.47 o 
  -1  -4   9      305.00      361.28      9.80 o 
   0  -4   9        3.20        3.73      1.89 o 
   1  -4   9      232.50      204.34      4.02 o 
   2  -4   9       96.12       83.04      2.20 o 
   3  -4   9       28.05       24.75      2.74 o 
   4  -4   9       84.51       85.01      3.55 o 
   5  -4   9        8.41        5.37      2.48 o 
   6  -4   9       14.05       15.80      2.81 o 
   7  -4   9       16.57       17.32      3.12 o 
   8  -4   9        0.01        0.00      3.02 o 
 -10  -3   9       40.20       27.80      6.70 o 
  -9  -3   9        6.11       10.60      6.81 o 
  -8  -3   9       67.30       60.29      8.24 o 
  -7  -3   9       63.64       68.39      7.75 o 
  -6  -3   9       17.07       21.91      6.48 o 
  -5  -3   9        2.96        4.53      1.77 o 
  -4  -3   9        9.28        7.59      2.58 o 
  -3  -3   9      598.41      588.34     15.12 o 
  -2  -3   9       34.14       41.83      2.82 o 
  -1  -3   9       95.15      121.15      3.81 o 
   0  -3   9      471.23      482.11      5.90 o 
   1  -3   9        3.02        1.89      1.19 o 
   2  -3   9       46.28       48.78      2.25 o 
   3  -3   9        6.23        9.17      2.86 o 
   4  -3   9        4.00        3.44      1.87 o 
   5  -3   9        0.88        0.00      2.84 o 
   6  -3   9        3.61        3.31      2.34 o 
   7  -3   9        1.32        0.36      2.51 o 
   8  -3   9        0.48        0.87      2.79 o 
 -10  -2   9       65.64       72.10      8.11 o 
  -9  -2   9      205.14      175.99     10.97 o 
  -8  -2   9       17.58       25.59      6.81 o 
  -7  -2   9      110.01       98.71      8.64 o 
  -6  -2   9        2.99        9.18      6.27 o 
  -5  -2   9       75.54       95.58      7.51 o 
  -4  -2   9       62.39       46.63      5.34 o 
  -3  -2   9       94.87       97.19      5.72 o 
  -2  -2   9       42.41       36.64      3.39 o 
  -1  -2   9      697.30      744.48     17.78 o 
   0  -2   9       69.32       66.23      4.44 o 
   1  -2   9      586.09      564.06     12.83 o 
   2  -2   9      144.85      132.25      3.53 o 
   3  -2   9      136.82      137.42      3.91 o 
   4  -2   9      206.34      209.89      6.04 o 
   5  -2   9        1.07        0.00      2.09 o 
   6  -2   9       99.48      114.20      4.57 o 
   7  -2   9       17.05       17.82      2.99 o 
   8  -2   9       25.98       23.25      5.13 o 
 -10  -1   9       18.74       16.84      6.18 o 
  -9  -1   9       15.82        6.15      6.12 o 
  -8  -1   9       34.02       31.92      6.86 o 
  -7  -1   9      103.58       85.63      8.61 o 
  -6  -1   9        2.11        8.34      6.39 o 
  -5  -1   9        3.97        6.04      5.61 o 
  -4  -1   9       21.63       14.38      4.67 o 
  -3  -1   9        1.87        1.94      3.14 o 
  -2  -1   9       38.32       33.20      3.43 o 
  -1  -1   9      534.27      590.57     14.74 o 
   0  -1   9       88.58       89.51      4.85 o 
   1  -1   9      303.38      295.09      9.05 o 
   2  -1   9      146.70      142.69      3.73 o 
   3  -1   9      375.92      385.98      7.20 o 
   4  -1   9       44.39       41.31      2.65 o 
   5  -1   9        3.23        2.36      1.92 o 
   6  -1   9       31.33       33.27      3.53 o 
   7  -1   9       48.79       42.82      3.57 o 
   8  -1   9        1.54        3.23      2.81 o 
 -11   0   9        0.28       11.09      6.25 o 
 -10   0   9        3.36        0.00      5.64 o 
  -9   0   9       31.38       35.36      7.50 o 
  -8   0   9      122.23      105.11      8.90 o 
  -7   0   9       29.62       25.74      7.10 o 
  -6   0   9        0.45        5.27      6.63 o 
  -5   0   9        0.11        0.87      5.91 o 
  -4   0   9      461.39      510.69     15.13 o 
  -3   0   9      104.82      104.37      6.09 o 
  -2   0   9       12.16        8.68      2.65 o 
  -1   0   9       76.29       77.59      4.45 o 
   0   0   9       28.63       34.41      3.50 o 
   1   0   9       25.96       19.10      2.80 o 
   2   0   9       67.58       66.83      2.66 o 
   3   0   9       45.15       38.21      2.14 o 
   4   0   9        0.00        0.39      1.77 o 
   5   0   9      115.36      126.04      7.12 o 
   6   0   9       10.99        8.38      2.38 o 
   7   0   9        3.85        1.23      2.40 o 
   8   0   9      107.68      108.72      7.80 o 
 -11   1   9        7.38        8.73      6.48 o 
 -10   1   9        2.14        1.96      5.75 o 
  -9   1   9       45.50       50.24      7.24 o 
  -8   1   9        0.05        4.15      6.49 o 
  -7   1   9      182.91      162.23     10.58 o 
  -6   1   9       48.79       58.37      7.95 o 
  -5   1   9       31.43       36.41      6.92 o 
  -4   1   9       13.53       12.76      5.15 o 
  -3   1   9       49.86       51.58      4.90 o 
  -2   1   9        1.49        0.00      2.79 o 
  -1   1   9       19.07       18.45      2.68 o 
   0   1   9      319.84      284.08      8.65 o 
   1   1   9       16.01        9.02      2.77 o 
   2   1   9      261.47      231.45      4.59 o 
   3   1   9       66.71       58.43      2.68 o 
   4   1   9       38.04       35.04      2.55 o 
   5   1   9       33.53       33.16      2.66 o 
   6   1   9       50.35       53.90      4.63 o 
   7   1   9        0.42        0.00      3.62 o 
   8   1   9        3.16        0.22      4.42 o 
 -11   2   9       79.19       71.01      8.50 o 
 -10   2   9       17.21        8.54      6.56 o 
  -9   2   9      128.63      133.04     10.06 o 
  -7   2   9       65.22       80.77      8.61 o 
  -6   2   9      708.58      751.43     21.55 o 
  -5   2   9      114.50       99.58      8.03 o 
  -4   2   9      250.04      281.05     10.86 o 
  -3   2   9      190.90      172.39      8.08 o 
  -2   2   9        0.05        2.00      3.28 o 
  -1   2   9       61.40       59.61      3.92 o 
   0   2   9      428.72      422.87     11.00 o 
   1   2   9       71.94       52.64      2.18 o 
   2   2   9      266.54      250.37      7.69 o 
   3   2   9      841.28      851.58     10.10 o 
   4   2   9       24.42       22.31      2.16 o 
   5   2   9       37.39       32.74      2.64 o 
   6   2   9       19.03       15.11      3.78 o 
   7   2   9       13.48       10.63      4.13 o 
   8   2   9        3.18        4.24      4.88 o 
 -10   3   9        0.57        2.94      6.60 o 
  -9   3   9       26.50       27.71      7.76 o 
  -8   3   9      158.86      154.00      9.86 o 
  -7   3   9       36.11       40.49      7.08 o 
  -6   3   9      737.61      755.87     21.40 o 
  -5   3   9      157.20      148.04      9.42 o 
  -4   3   9      194.29      209.33      9.41 o 
  -3   3   9       79.51       73.24      5.80 o 
  -2   3   9      154.82      130.23      6.53 o 
  -1   3   9      177.04      205.95      4.62 o 
   0   3   9      534.50      516.26      8.35 o 
   1   3   9      171.87      177.95      5.42 o 
   2   3   9       25.26       26.51      1.87 o 
   3   3   9      156.30      160.89      3.31 o 
   4   3   9       83.99       79.36      4.81 o 
   5   3   9       41.96       44.01      4.16 o 
   6   3   9        3.73        4.43      3.57 o 
   7   3   9       16.23       14.10      4.56 o 
 -10   4   9       99.33      104.04     10.13 o 
  -9   4   9       49.09       49.61      4.15 o 
  -8   4   9        2.26        2.13      3.90 o 
  -7   4   9        6.46        6.55      1.78 o 
  -6   4   9      116.01      107.98      8.19 o 
  -5   4   9        3.39        2.00      1.48 o 
  -4   4   9      188.18      182.79      4.85 o 
  -3   4   9       64.37       74.61      7.53 o 
  -2   4   9        3.40        3.77      2.39 o 
  -1   4   9      389.65      406.41      7.38 o 
   0   4   9        8.14        6.79      1.59 o 
   1   4   9       54.12       56.16      2.47 o 
   2   4   9       25.14       17.25      2.52 o 
   3   4   9        1.55        0.00      1.43 o 
   4   4   9       57.55       61.70      3.17 o 
   5   4   9       37.17       24.88      3.76 o 
   6   4   9       50.65       52.88      5.22 o 
   7   4   9       22.29       16.40      4.81 o 
 -10   5   9        5.67        0.63      6.89 o 
  -9   5   9       19.76       22.36      2.40 o 
  -8   5   9      169.83      174.39     10.45 o 
  -7   5   9       91.55       98.10      4.74 o 
  -6   5   9      162.63      154.79      4.76 o 
  -5   5   9        0.35        1.27      1.94 o 
  -4   5   9      209.52      235.08      5.74 o 
  -3   5   9       24.50       20.54      3.32 o 
  -2   5   9       55.80       66.45      4.02 o 
  -1   5   9       43.74       33.79      2.50 o 
   0   5   9      408.91      431.32     10.55 o 
   1   5   9       59.97       53.11      3.51 o 
   2   5   9      114.93      100.95      4.67 o 
   3   5   9       20.25       16.39      2.73 o 
   4   5   9        0.13        2.60      2.20 o 
   5   5   9       24.55       19.91      3.77 o 
   6   5   9        0.47        0.79      3.78 o 
  -9   6   9        5.84       12.88      2.14 o 
  -8   6   9        7.01        4.48      1.59 o 
  -7   6   9      207.26      213.34      5.92 o 
  -6   6   9       58.99       52.86      3.10 o 
  -5   6   9      222.11      240.87      6.96 o 
  -4   6   9       86.42      108.06      3.90 o 
  -3   6   9      199.29      212.73     10.19 o 
  -2   6   9      486.36      529.26     12.62 o 
  -1   6   9      206.15      215.06      7.20 o 
   0   6   9       21.94       21.39      2.85 o 
   1   6   9      373.78      360.09      9.73 o 
   2   6   9       45.53       37.11      3.42 o 
   3   6   9       23.85       18.61      3.11 o 
   4   6   9       45.43       44.90      3.29 o 
   5   6   9      140.80      162.60      7.77 o 
   6   6   9       19.32       17.53      4.21 o 
  -9   7   9      221.02      246.07      7.00 o 
  -8   7   9       19.88       20.68      3.66 o 
  -7   7   9      388.70      412.52      8.89 o 
  -6   7   9      131.79      130.08      4.66 o 
  -5   7   9       74.74       98.18      4.08 o 
  -4   7   9     1091.43     1120.49     22.86 o 
  -3   7   9      113.52       97.65      4.86 o 
  -2   7   9      240.47      247.44      8.24 o 
  -1   7   9      246.43      230.30      7.87 o 
   0   7   9        7.31        2.67      2.32 o 
   1   7   9        1.90        1.06      2.18 o 
   2   7   9      120.29      127.65      5.76 o 
   3   7   9       25.60       24.15      3.58 o 
   4   7   9       89.73       93.00      4.13 o 
   5   7   9       22.71       24.92      3.57 o 
  -8   8   9       12.06       17.40      7.21 o 
  -7   8   9      353.39      375.77      8.76 o 
  -6   8   9      238.29      247.78      8.64 o 
  -5   8   9       61.45       52.75      4.06 o 
  -4   8   9      264.61      279.01      9.18 o 
  -3   8   9        9.66       12.22      2.55 o 
  -2   8   9       12.59       10.96      2.88 o 
  -1   8   9      226.89      217.52      7.87 o 
   0   8   9       25.99       30.22      3.41 o 
   1   8   9       19.59       21.36      3.34 o 
   2   8   9       11.19       18.58      3.33 o 
   3   8   9       30.23       31.43      3.91 o 
   4   8   9        4.30        2.96      2.21 o 
  -7   9   9        2.41        7.58      2.62 o 
  -6   9   9       26.26       26.51      3.35 o 
  -5   9   9        0.00        0.00      1.99 o 
  -4   9   9        0.01        0.00      1.81 o 
  -3   9   9        0.34        0.64      2.01 o 
  -2   9   9       16.63       13.16      2.82 o 
  -1   9   9       57.65       51.97      4.44 o 
   0   9   9       17.98       14.49      3.25 o 
   1   9   9       36.92       36.98      4.18 o 
   2   9   9        6.52        5.47      3.58 o 
   3   9   9       32.28       40.76      4.77 o 
  -6  10   9        0.12        0.00      2.28 o 
  -5  10   9       13.13        9.79      2.61 o 
  -4  10   9       17.55       15.39      2.98 o 
  -3  10   9       45.89       51.28      4.25 o 
  -2  10   9      146.63      159.36      7.55 o 
  -1  10   9       43.16       41.95      4.63 o 
   0  10   9      153.14      166.23      7.76 o 
   1  10   9       32.88       43.02      4.73 o 
  -3 -11  10      114.12      117.69      6.20 o 
  -2 -11  10        7.82       10.32      2.75 o 
  -1 -11  10      349.57      433.34      9.56 o 
   0 -11  10        1.16        2.81      2.22 o 
   1 -11  10       62.14       78.90      6.53 o 
   2 -11  10       42.28       47.39      3.47 o 
   3 -11  10       12.96       16.12      5.94 o 
  -5 -10  10       23.24       27.47      4.12 o 
  -4 -10  10       35.59       44.22      4.47 o 
  -3 -10  10       15.67       14.86      3.08 o 
  -2 -10  10       24.13       30.70      6.33 o 
  -1 -10  10        1.75        0.00      2.50 o 
   0 -10  10        1.48        0.47      2.06 o 
   1 -10  10        9.64       13.59      2.30 o 
   2 -10  10        4.59        5.43      2.71 o 
   3 -10  10        0.01        0.00      4.58 o 
   4 -10  10        5.25        5.12      5.92 o 
  -6  -9  10        0.50        0.00      3.15 o 
  -5  -9  10      171.61      183.45      6.11 o 
  -4  -9  10        3.22        0.47      2.34 o 
  -3  -9  10       10.52        7.73      2.65 o 
  -2  -9  10       36.64       38.92      3.04 o 
  -1  -9  10       17.69       14.51      2.34 o 
   0  -9  10        4.02        4.05      1.94 o 
   1  -9  10       20.52       18.46      2.49 o 
   2  -9  10        0.55        0.00      1.47 o 
   3  -9  10        1.16        0.00      4.43 o 
   4  -9  10        0.61        0.00      4.72 o 
   5  -9  10       69.28       64.13      7.36 o 
  -7  -8  10        0.65        3.04      2.96 o 
  -6  -8  10       28.75       28.73      3.27 o 
  -5  -8  10       33.22       27.86      3.19 o 
  -4  -8  10        0.37        0.00      5.80 o 
  -3  -8  10      181.81      189.71      5.40 o 
  -2  -8  10      233.75      232.96      7.55 o 
  -1  -8  10      145.91      149.68      4.76 o 
   0  -8  10        0.88        0.00      1.60 o 
   1  -8  10       15.44       11.94      1.92 o 
   2  -8  10       46.24       47.52      2.86 o 
   3  -8  10       45.00       39.61      2.61 o 
   4  -8  10       22.60       22.45      5.35 o 
   5  -8  10        0.22        0.20      4.82 o 
   6  -8  10        0.28        2.10      5.19 o 
  -8  -7  10        1.66        0.00      3.98 o 
  -7  -7  10       15.65       18.70      3.06 o 
  -6  -7  10       38.72       34.64      3.18 o 
  -5  -7  10       14.20       13.62      2.54 o 
  -4  -7  10       10.34        8.84      2.13 o 
  -3  -7  10        3.65        2.06      3.17 o 
  -2  -7  10      294.27      255.11      7.58 o 
  -1  -7  10      227.53      244.63      5.90 o 
   0  -7  10      609.52      645.45     27.93 o 
   1  -7  10        1.40        6.46      1.77 o 
   2  -7  10      104.98       99.34      5.48 o 
   3  -7  10       84.54       81.13      3.71 o 
   4  -7  10       27.62       26.64      5.59 o 
   5  -7  10       29.86       30.90      6.13 o 
   6  -7  10        0.92        0.75      4.50 o 
   7  -7  10        0.00        4.67      4.22 o 
  -9  -6  10        0.00        0.46      3.83 o 
  -8  -6  10       46.46       45.32      3.62 o 
  -7  -6  10       16.99       15.93      2.72 o 
  -6  -6  10      105.45      110.59      4.52 o 
  -5  -6  10       31.57       25.94      2.64 o 
  -4  -6  10        0.60        1.03      1.79 o 
  -3  -6  10       28.02       31.99      3.86 o 
  -2  -6  10      556.46      583.12     12.97 o 
  -1  -6  10      726.63      770.10     12.38 o 
   0  -6  10      721.20      757.12     12.22 o 
   1  -6  10       72.89       77.20      3.27 o 
   2  -6  10       11.28       16.77      2.90 o 
   3  -6  10        3.73        1.69      1.52 o 
   4  -6  10        6.25        4.15      3.86 o 
   5  -6  10        9.98       13.62      4.15 o 
   6  -6  10        5.89        8.49      3.94 o 
   7  -6  10       11.54       25.01      4.95 o 
  -9  -5  10        9.42       10.76      6.59 o 
  -8  -5  10        9.02        6.51      2.55 o 
  -7  -5  10       14.42       10.27      2.38 o 
  -6  -5  10       14.49       10.05      3.60 o 
  -5  -5  10      129.19      120.45      4.38 o 
  -4  -5  10        4.83        6.73      3.32 o 
  -3  -5  10       52.42       62.78      2.93 o 
  -2  -5  10      173.92      172.79      5.81 o 
  -1  -5  10      118.04      137.30      4.11 o 
   0  -5  10       28.28       27.95      2.94 o 
   1  -5  10      136.82      148.41      4.20 o 
   2  -5  10       71.67       57.78      2.71 o 
   3  -5  10       65.96       55.36      5.17 o 
   4  -5  10        1.47        1.76      3.46 o 
   5  -5  10       74.67       69.84      6.02 o 
   6  -5  10        4.40        5.45      3.85 o 
   7  -5  10        0.10        3.24      3.89 o 
 -10  -4  10        1.19        7.44      6.65 o 
  -9  -4  10        3.82        0.00      6.81 o 
  -8  -4  10       41.11       27.61      6.93 o 
  -7  -4  10        2.87        4.47      2.12 o 
  -6  -4  10        6.32        8.14      4.73 o 
  -5  -4  10      180.86      161.45      4.89 o 
  -4  -4  10        0.72        1.99      1.67 o 
  -3  -4  10        7.47        7.99      1.59 o 
  -2  -4  10      532.24      533.43      9.18 o 
  -1  -4  10      137.84      132.30      6.81 o 
   0  -4  10      269.84      261.34      9.51 o 
   1  -4  10       15.17       12.53      1.65 o 
   2  -4  10      160.46      175.61      7.83 o 
   3  -4  10       96.71       94.46      5.51 o 
   4  -4  10       79.58       78.87      3.93 o 
   5  -4  10       41.34       39.01      5.21 o 
   6  -4  10      103.01       91.79      4.98 o 
   7  -4  10        1.61        0.58      3.15 o 
 -10  -3  10       62.92       67.99      8.51 o 
  -9  -3  10       87.13       79.00      8.52 o 
  -8  -3  10      156.33      165.57     11.10 o 
  -7  -3  10      180.88      158.11     10.14 o 
  -6  -3  10        3.51        0.00      5.63 o 
  -5  -3  10      298.53      309.54     12.43 o 
  -4  -3  10      281.36      293.99     11.04 o 
  -3  -3  10       30.12       26.85      3.95 o 
  -2  -3  10        3.13        0.00      2.52 o 
  -1  -3  10       23.49       33.01      4.21 o 
   0  -3  10      274.78      277.60      4.96 o 
   1  -3  10       40.95       43.60      2.08 o 
   2  -3  10       16.91       18.83      1.82 o 
   3  -3  10      179.66      194.79     12.24 o 
   4  -3  10      384.42      409.91      8.09 o 
   5  -3  10       18.97       16.67      2.69 o 
   6  -3  10       42.77       43.33      3.58 o 
   7  -3  10      103.01      111.65      5.13 o 
   8  -3  10       12.01       12.27      6.05 o 
 -10  -2  10        0.53        0.00      5.74 o 
  -9  -2  10      106.99      112.63      9.57 o 
  -8  -2  10       90.04       73.67      8.35 o 
  -7  -2  10      184.84      155.03     10.11 o 
  -6  -2  10       18.34       12.53      6.38 o 
  -5  -2  10      393.97      404.46     14.25 o 
  -4  -2  10      101.32      105.75      7.04 o 
  -3  -2  10     1386.89     1440.60     32.02 o 
  -2  -2  10      261.20      276.21      9.22 o 
  -1  -2  10       43.31       32.00      4.14 o 
   0  -2  10      312.63      329.64     10.36 o 
   1  -2  10       95.46       94.10      2.89 o 
   2  -2  10        5.22        5.34      1.50 o 
   3  -2  10        8.23        5.72      1.71 o 
   4  -2  10       18.07       22.65      2.41 o 
   5  -2  10        8.04        7.25      2.31 o 
   6  -2  10       28.03       29.43      3.71 o 
   7  -2  10        3.60        4.33      3.35 o 
   8  -2  10        1.33        2.05      3.00 o 
 -10  -1  10        4.49       10.16      6.14 o 
  -9  -1  10       14.57       14.94      7.39 o 
  -8  -1  10       17.46       23.57      6.93 o 
  -7  -1  10       18.84       10.45      6.39 o 
  -6  -1  10        2.63        2.43      6.29 o 
  -5  -1  10       83.52       84.30      7.76 o 
  -4  -1  10       88.64       58.48      6.28 o 
  -3  -1  10       67.04       61.61      5.15 o 
  -2  -1  10       52.72       44.11      3.95 o 
  -1  -1  10        1.28        6.25      3.48 o 
   0  -1  10       67.45       58.73      4.44 o 
   1  -1  10       96.23       97.98      5.25 o 
   2  -1  10       38.35       34.90      2.18 o 
   3  -1  10      121.74      114.96      4.50 o 
   4  -1  10        1.61        3.21      3.38 o 
   5  -1  10       94.07      100.85      4.10 o 
   6  -1  10       30.07       29.46      3.13 o 
   7  -1  10        3.83        5.41      2.62 o 
   8  -1  10        2.78        5.31      4.94 o 
 -10   0  10       49.03       54.51      7.78 o 
  -9   0  10        0.28        0.00      6.14 o 
  -8   0  10       15.97       13.62      6.33 o 
  -7   0  10       20.68       28.02      7.43 o 
  -6   0  10       38.89       32.72      7.56 o 
  -5   0  10      164.86      166.23      9.85 o 
  -4   0  10      356.19      362.15     12.72 o 
  -3   0  10       80.19       70.48      5.36 o 
  -2   0  10      911.19     1019.60     23.47 o 
  -1   0  10      341.11      302.66      9.51 o 
   0   0  10      444.99      512.18     13.46 o 
   1   0  10      153.05      167.70      6.71 o 
   2   0  10       22.00       22.37      1.88 o 
   3   0  10        0.61        0.00      1.06 o 
   4   0  10      112.87      118.01      4.07 o 
   5   0  10        8.84        8.83      2.29 o 
   6   0  10        1.65        0.90      2.32 o 
   7   0  10       18.37       26.02      4.67 o 
 -10   1  10        0.02        3.54      6.45 o 
  -9   1  10        0.92        0.00      6.40 o 
  -8   1  10       20.29       16.49      7.11 o 
  -7   1  10       36.00       32.39      7.51 o 
  -6   1  10       25.63       20.76      7.31 o 
  -5   1  10       32.41       38.34      7.06 o 
  -4   1  10      109.26      116.46      7.89 o 
  -3   1  10        2.86        2.33      4.29 o 
  -2   1  10       20.32       17.18      3.63 o 
  -1   1  10      123.69      120.60      5.50 o 
   0   1  10       11.52       10.58      3.64 o 
   1   1  10       12.07        9.52      3.19 o 
   2   1  10       43.98       38.26      1.65 o 
   3   1  10       54.10       42.23      1.79 o 
   4   1  10       35.23       37.13      2.80 o 
   5   1  10        0.58        2.14      2.11 o 
   6   1  10        2.91        2.66      2.32 o 
   7   1  10        0.24        4.72      4.25 o 
 -10   2  10        3.71        0.00      6.75 o 
  -9   2  10      371.78      406.12     16.38 o 
  -8   2  10      526.43      607.60     20.37 o 
  -7   2  10       93.90       92.58      8.82 o 
  -6   2  10     2177.06     2490.72     53.97 o 
  -5   2  10       15.44       21.13      6.60 o 
  -4   2  10      364.82      385.74     13.29 o 
  -3   2  10        3.02        4.97      4.17 o 
  -2   2  10      343.82      360.96     11.26 o 
  -1   2  10      806.75      787.91     18.55 o 
   0   2  10        4.51        1.97      2.20 o 
   1   2  10      441.71      423.95     10.34 o 
   2   2  10        4.29        3.88      1.98 o 
   3   2  10      408.33      411.29      6.00 o 
   4   2  10        1.59        2.42      1.80 o 
   5   2  10      402.49      450.07     12.46 o 
   6   2  10      147.51      183.12      8.23 o 
   7   2  10        0.38        0.00      4.13 o 
 -10   3  10        0.75       13.82      6.85 o 
  -9   3  10       14.00       12.19      6.82 o 
  -8   3  10      233.84      233.63     11.91 o 
  -7   3  10       36.67       37.97      7.26 o 
  -6   3  10      567.49      630.42     19.70 o 
  -5   3  10      260.72      248.95     11.46 o 
  -4   3  10      658.63      663.99     18.60 o 
  -3   3  10      328.89      319.63     11.42 o 
  -2   3  10        7.17        5.02      4.00 o 
  -1   3  10       60.25       58.72      2.62 o 
   0   3  10      218.35      215.56      4.79 o 
   1   3  10      120.77      124.05      3.48 o 
   2   3  10      118.68      124.20      3.60 o 
   3   3  10      438.27      445.76     17.44 o 
   4   3  10       27.08       29.94      3.60 o 
   5   3  10       40.04       36.07      4.26 o 
   6   3  10        7.56        2.74      3.80 o 
   7   3  10        0.12        0.81      4.21 o 
 -10   4  10        1.39        0.00      7.24 o 
  -9   4  10       12.22       14.00      2.13 o 
  -8   4  10        0.32        1.24      1.64 o 
  -7   4  10        0.78        0.00      5.46 o 
  -6   4  10        9.23       14.76      6.09 o 
  -5   4  10      105.87      129.37      9.19 o 
  -4   4  10       30.85       23.26      2.23 o 
  -3   4  10        5.25        3.36      1.66 o 
  -2   4  10       34.29       29.54      2.40 o 
  -1   4  10       14.40       10.71      1.88 o 
   0   4  10        4.88        3.00      1.55 o 
   1   4  10      197.54      184.92      6.16 o 
   2   4  10       10.40       11.00      2.24 o 
   3   4  10       45.49       39.91      2.45 o 
   4   4  10       22.46       23.90      3.51 o 
   5   4  10        7.55       10.79      3.54 o 
   6   4  10       90.27      108.34      7.07 o 
 -10   5  10       11.09       12.74      6.90 o 
  -9   5  10        0.02        0.00      2.03 o 
  -8   5  10        3.07        3.06      2.43 o 
  -7   5  10       89.66       90.22      4.00 o 
  -6   5  10        4.80        2.01      3.57 o 
  -5   5  10       43.21       32.85      2.59 o 
  -4   5  10       25.10       18.95      2.16 o 
  -3   5  10        0.06        0.00      3.56 o 
  -2   5  10      140.96      139.36      4.43 o 
  -1   5  10        4.70        2.55      2.00 o 
   0   5  10      372.80      362.08      9.57 o 
   1   5  10       47.85       41.02      3.30 o 
   2   5  10       58.27       55.75      3.72 o 
   3   5  10       32.14       26.30      2.81 o 
   4   5  10        3.58        2.58      2.91 o 
   5   5  10        0.59        0.00      3.28 o 
   6   5  10       11.11       15.44      4.56 o 
  -9   6  10       86.15       89.67      8.83 o 
  -8   6  10       12.26       12.54      2.17 o 
  -7   6  10       32.72       31.00      2.67 o 
  -6   6  10      237.66      236.00      6.47 o 
  -5   6  10       11.49       10.57      3.25 o 
  -3   6  10       97.48       96.31      4.83 o 
  -2   6  10       20.00       16.93      2.74 o 
  -1   6  10       58.92       57.26      3.98 o 
   0   6  10      138.44      141.17      5.91 o 
   1   6  10       33.44       32.92      3.49 o 
   2   6  10      103.02       99.49      4.93 o 
   3   6  10        2.63        4.20      2.83 o 
   4   6  10        2.66        0.00      3.03 o 
   5   6  10       49.50       58.06      5.40 o 
  -9   7  10       83.42       81.75      5.93 o 
  -8   7  10       33.64       33.20      2.95 o 
  -7   7  10        6.65        6.74      2.35 o 
  -6   7  10      123.86      136.11      4.95 o 
  -5   7  10       19.58       14.31      5.96 o 
  -4   7  10       29.83       26.96      3.00 o 
  -3   7  10        7.70        1.67      1.85 o 
  -2   7  10        8.43       11.56      2.74 o 
  -1   7  10      421.93      432.19     11.70 o 
   0   7  10        2.32        1.44      2.42 o 
   1   7  10      228.23      219.73      7.71 o 
   2   7  10        0.04        0.00      2.64 o 
   3   7  10        0.06        2.15      2.80 o 
   4   7  10       22.56       23.66      3.64 o 
  -8   8  10       23.81       23.45      6.33 o 
  -7   8  10       95.77       91.77      5.27 o 
  -6   8  10       11.73       16.86      2.78 o 
  -5   8  10       72.99       79.41      4.91 o 
  -4   8  10      316.42      327.60     10.32 o 
  -3   8  10        2.16        0.00      1.95 o 
  -2   8  10       10.82       10.02      2.93 o 
  -1   8  10       64.32       65.72      4.71 o 
   0   8  10        0.78        0.00      2.65 o 
   1   8  10       14.30       13.83      3.16 o 
   2   8  10       10.11       13.46      3.37 o 
   3   8  10       20.84       22.13      2.55 o 
  -7   9  10       79.36       79.69      5.28 o 
  -6   9  10       24.43       32.53      3.71 o 
  -5   9  10        3.21        3.86      2.36 o 
  -4   9  10       52.47       49.68      4.14 o 
  -3   9  10       14.69       15.60      2.77 o 
  -2   9  10       10.22        6.09      3.03 o 
  -1   9  10        4.19        0.02      2.77 o 
   0   9  10       47.31       39.82      4.32 o 
   1   9  10        6.81        8.38      3.44 o 
   2   9  10        6.65        2.77      3.76 o 
  -5  10  10       91.88       88.00      5.60 o 
  -4  10  10        0.12        1.16      2.46 o 
  -3  10  10       35.96       31.04      3.65 o 
  -2  10  10       23.46       23.46      4.00 o 
  -1  10  10       22.57       28.25      4.21 o 
   0  10  10       11.30        8.61      3.69 o 
  -2 -11  11        9.06       14.27      8.62 o 
  -1 -11  11        3.76        4.30      2.44 o 
   0 -11  11       43.56       59.10      5.83 o 
   1 -11  11        8.29       13.06      6.14 o 
  -4 -10  11      104.36      114.18      5.22 o 
  -3 -10  11       65.48       82.26      4.36 o 
  -2 -10  11      119.56      144.65     11.49 o 
  -1 -10  11       36.26       36.47      3.08 o 
   0 -10  11        0.16        0.00      1.88 o 
   1 -10  11       18.30       21.07      2.68 o 
   2 -10  11        7.90        5.18      2.04 o 
   3 -10  11        0.23        0.00      5.73 o 
  -6  -9  11       11.15        7.49      3.52 o 
  -5  -9  11        0.66        0.00      5.47 o 
  -4  -9  11        0.59        0.35      1.91 o 
  -3  -9  11       40.64       40.18      2.88 o 
  -2  -9  11       34.94       34.23      2.63 o 
  -1  -9  11        0.42        0.00      1.74 o 
   0  -9  11        5.78        9.19      2.08 o 
   1  -9  11       24.35       31.10      2.80 o 
   2  -9  11       14.95       23.11      2.51 o 
   3  -9  11        8.75       12.22      5.24 o 
   4  -9  11       51.72       51.32      6.87 o 
   5  -9  11        0.70        3.68      6.10 o 
  -7  -8  11       77.04       64.15      4.39 o 
  -6  -8  11        0.37        0.00      3.87 o 
  -5  -8  11       22.53       19.53      2.89 o 
  -4  -8  11       49.22       51.77      3.25 o 
  -3  -8  11      121.11      119.26      4.34 o 
  -2  -8  11        3.77       12.05      1.92 o 
  -1  -8  11        6.63       11.66      2.18 o 
   0  -8  11        0.05        0.00      1.85 o 
   1  -8  11        9.92        6.56      1.98 o 
   2  -8  11        5.96       10.32      1.94 o 
   3  -8  11       13.14        8.80      4.96 o 
   4  -8  11       29.49       26.80      5.78 o 
   5  -8  11        0.97        1.32      5.21 o 
  -8  -7  11      116.50      139.27      5.77 o 
  -7  -7  11        3.11        3.38      7.38 o 
  -6  -7  11        3.66        0.37      2.36 o 
  -5  -7  11       26.80       26.56      2.84 o 
  -4  -7  11       55.39       47.67      3.04 o 
  -3  -7  11      386.76      391.87     17.40 o 
  -2  -7  11      140.97      154.97      5.94 o 
  -1  -7  11      157.24      115.11      4.13 o 
   0  -7  11     1067.25     1150.58     21.77 o 
   1  -7  11       96.25      105.65     10.29 o 
   2  -7  11     1030.15     1046.91     16.15 o 
   3  -7  11       67.21       59.06      6.15 o 
   4  -7  11      141.63      135.48      8.54 o 
   5  -7  11       48.23       45.48      6.52 o 
   6  -7  11        6.92        8.01      4.81 o 
  -8  -6  11       82.84       79.33     14.67 o 
  -7  -6  11        1.34        0.68      2.35 o 
  -6  -6  11        3.77        0.39      2.90 o 
  -5  -6  11      212.66      195.19     16.23 o 
  -4  -6  11        0.51        1.08      1.84 o 
  -3  -6  11      140.45      101.06      9.87 o 
  -2  -6  11       74.07       86.59      4.38 o 
  -1  -6  11      622.12      643.45     11.08 o 
   0  -6  11      157.56      195.19     10.87 o 
   1  -6  11      422.05      442.35      8.44 o 
   2  -6  11       48.34       55.89      3.30 o 
   3  -6  11       20.21       22.77      4.61 o 
   4  -6  11        5.17        4.99      3.76 o 
   5  -6  11       97.87      121.35      7.98 o 
   6  -6  11       18.85       27.49      5.14 o 
  -9  -5  11        0.48        0.00      7.03 o 
  -8  -5  11        3.46        0.81      6.11 o 
  -7  -5  11        9.01        8.91      2.55 o 
  -6  -5  11      101.92       83.80      7.83 o 
  -5  -5  11       35.93       36.90      2.88 o 
  -4  -5  11      435.24      446.43      8.79 o 
  -3  -5  11       40.89       30.44      2.36 o 
  -2  -5  11        0.15        1.56      1.82 o 
  -1  -5  11       36.47       39.79      2.62 o 
   0  -5  11        0.26        0.00      1.55 o 
   1  -5  11       13.75       10.93      1.85 o 
   2  -5  11        1.00        5.88      3.50 o 
   3  -5  11        3.19        1.26      3.43 o 
   4  -5  11       47.74       46.18      5.27 o 
   5  -5  11        4.17        8.45      4.04 o 
   6  -5  11       48.43       40.40      5.40 o 
   7  -5  11       26.76       38.49      6.06 o 
  -9  -4  11       48.59       57.02      8.82 o 
  -8  -4  11       34.74       22.26      6.83 o 
  -7  -4  11        7.02        7.28      5.94 o 
  -6  -4  11       30.56       40.54      6.54 o 
  -5  -4  11        6.34        2.64      1.97 o 
  -4  -4  11       56.76       55.50      3.07 o 
  -3  -4  11       21.79       17.79      2.23 o 
  -2  -4  11       21.41       17.66      5.20 o 
  -1  -4  11       13.93       16.37      2.16 o 
   0  -4  11      130.22      140.24      7.20 o 
   1  -4  11        2.13        5.17      3.43 o 
   2  -4  11       27.24       23.83      4.09 o 
   3  -4  11        2.33        0.00      3.66 o 
   4  -4  11      241.18      227.93      9.94 o 
   5  -4  11       32.29       38.56      5.40 o 
   6  -4  11      191.44      245.34     11.06 o 
   7  -4  11      160.99      183.45     10.02 o 
 -10  -3  11        4.05        3.27      6.74 o 
  -9  -3  11       52.48       49.65      8.06 o 
  -8  -3  11        3.71        8.67      6.47 o 
  -7  -3  11      220.85      176.62     10.70 o 
  -6  -3  11       87.96       93.71      8.82 o 
  -5  -3  11      243.54      227.20     10.87 o 
  -4  -3  11       24.39       32.96      5.06 o 
  -3  -3  11       16.96       19.06      3.85 o 
  -2  -3  11       82.46       71.49      5.16 o 
  -1  -3  11      906.65      927.41     22.24 o 
   0  -3  11      243.19      226.50      4.61 o 
   1  -3  11       12.43        8.37      1.77 o 
   2  -3  11     1448.14     1573.93     21.35 o 
   3  -3  11      124.40      116.12      4.09 o 
   4  -3  11      308.55      309.54      8.94 o 
   5  -3  11      566.06      606.08     11.42 o 
   6  -3  11       26.48       24.57      3.62 o 
   7  -3  11       99.64       90.60      5.11 o 
 -10  -2  11       17.32       17.47      7.07 o 
  -9  -2  11        6.90        6.68      7.44 o 
  -8  -2  11       81.28       69.51      9.09 o 
  -7  -2  11       42.07       39.34      7.25 o 
  -6  -2  11      260.16      242.35     11.96 o 
  -5  -2  11       15.56       10.04      5.51 o 
  -4  -2  11       18.43       10.42      4.82 o 
  -3  -2  11       35.21       38.64      4.57 o 
  -2  -2  11       16.47        9.99      3.03 o 
  -1  -2  11       91.51       87.74      5.75 o 
   0  -2  11       58.68       58.88      4.84 o 
   1  -2  11      122.06      116.90      3.38 o 
   2  -2  11      730.56      739.09     11.50 o 
   3  -2  11       78.10       75.59      3.37 o 
   4  -2  11      103.45      110.70      6.20 o 
   5  -2  11        8.51        6.70      2.66 o 
   6  -2  11       40.42       40.20      3.56 o 
   7  -2  11        9.09        9.46      4.15 o 
 -10  -1  11        1.42        0.00      6.02 o 
  -9  -1  11       21.93       30.86      7.15 o 
  -8  -1  11        1.27        0.00      7.15 o 
  -7  -1  11        0.84        7.54      6.33 o 
  -6  -1  11        2.16        0.00      6.36 o 
  -5  -1  11      169.99      192.08     10.48 o 
  -4  -1  11       43.31       45.37      6.03 o 
  -3  -1  11      136.80      136.60      7.32 o 
  -2  -1  11        1.36        1.17      2.91 o 
  -1  -1  11       18.36       15.58      3.92 o 
   0  -1  11       24.60       30.73      4.12 o 
   1  -1  11       28.07       24.92      3.34 o 
   2  -1  11      215.17      220.38      8.13 o 
   3  -1  11       26.63       27.31      2.45 o 
   4  -1  11      115.38      122.22      4.38 o 
   5  -1  11        4.00        1.96      2.34 o 
   6  -1  11        3.07        4.32      2.46 o 
   7  -1  11       12.47       13.15      3.15 o 
 -10   0  11        0.11        0.00      6.02 o 
  -9   0  11       48.44       39.25      7.71 o 
  -8   0  11      127.36      130.48     10.34 o 
  -7   0  11      144.63      136.06     10.26 o 
  -6   0  11       62.60       46.53      7.97 o 
  -5   0  11        3.52        1.98      6.44 o 
  -4   0  11      168.19      175.95      9.25 o 
  -3   0  11       97.32       93.22      6.39 o 
  -2   0  11      164.31      145.06      6.84 o 
  -1   0  11       30.74       28.47      3.59 o 
   0   0  11        1.53        0.00      3.25 o 
   1   0  11        3.68        4.37      3.11 o 
   2   0  11        9.41        6.83      1.88 o 
   3   0  11       41.34       39.10      1.95 o 
   4   0  11       22.98       25.16      2.60 o 
   5   0  11        6.35        5.68      2.33 o 
   6   0  11        0.24        0.00      2.44 o 
   7   0  11        0.00        0.94      3.19 o 
 -10   1  11       12.39       14.35      6.65 o 
  -9   1  11       22.70       13.81      7.42 o 
  -8   1  11        1.85        0.00      6.77 o 
  -7   1  11       78.92       89.68      9.01 o 
  -6   1  11      399.04      409.45     15.64 o 
  -5   1  11      942.80      961.42     25.50 o 
  -4   1  11      517.38      526.09     16.43 o 
  -3   1  11       79.96       82.51      6.34 o 
  -2   1  11       78.47       82.29      5.38 o 
  -1   1  11       33.60       26.62      3.27 o 
   0   1  11       92.01       79.92      5.14 o 
   1   1  11        9.84        6.70      3.55 o 
   2   1  11       20.85       17.02      1.44 o 
   3   1  11       37.24       39.77      2.19 o 
   4   1  11        5.14        3.74      2.32 o 
   5   1  11        0.04        1.12      2.31 o 
   6   1  11        3.13        6.36      3.95 o 
   7   1  11        1.73        1.72      4.59 o 
 -10   2  11       15.26        5.72      7.00 o 
  -9   2  11       27.36       29.24      7.78 o 
  -8   2  11        0.56        1.25      6.91 o 
  -7   2  11        7.62        0.00      6.49 o 
  -6   2  11      513.34      542.63     18.18 o 
  -5   2  11      509.71      528.50     17.43 o 
  -4   2  11     1621.79     1763.00     39.47 o 
  -3   2  11      544.23      547.61     16.09 o 
  -2   2  11       13.08       12.91      4.02 o 
  -1   2  11       65.75       65.74      4.44 o 
   0   2  11       57.93       53.02      3.87 o 
   1   2  11      135.94      145.29      6.07 o 
   2   2  11       13.82       12.27      1.75 o 
   3   2  11       17.29       12.60      1.60 o 
   4   2  11        0.13        1.10      2.80 o 
   5   2  11      257.08      288.95      9.97 o 
   6   2  11      101.24      113.08      7.08 o 
 -10   3  11        5.73        3.48      7.21 o 
  -9   3  11       29.33       30.98      8.15 o 
  -8   3  11        5.48        6.18      6.68 o 
  -7   3  11        1.64        1.03      6.98 o 
  -6   3  11        3.44        0.00      6.83 o 
  -5   3  11       47.30       50.57      7.42 o 
  -4   3  11       18.61       20.55      6.98 o 
  -3   3  11      411.26      429.85     14.04 o 
  -2   3  11       96.12       94.91      6.31 o 
  -1   3  11        1.18        3.31      1.57 o 
   0   3  11      102.93      101.66      3.37 o 
   1   3  11       68.26       67.31      4.92 o 
   2   3  11       46.89       37.26      3.07 o 
   3   3  11        1.19        0.36      1.89 o 
   4   3  11        6.70        6.49      3.05 o 
   5   3  11       34.68       32.64      4.45 o 
   6   3  11       18.76       25.65      5.03 o 
 -10   4  11        3.44        6.07      7.13 o 
  -9   4  11        7.91        8.17      2.03 o 
  -8   4  11       30.53       38.29      7.22 o 
  -7   4  11       78.78       84.17      8.31 o 
  -6   4  11       50.86       56.29      7.75 o 
  -5   4  11        5.35        0.43      6.39 o 
  -4   4  11        2.35        2.00      1.62 o 
  -3   4  11       74.51       74.69      3.50 o 
  -2   4  11       22.57       22.09      2.65 o 
  -1   4  11        7.28        4.26      1.83 o 
   0   4  11       23.05       23.31      2.61 o 
   1   4  11        9.92       10.58      2.25 o 
   2   4  11        1.08        1.44      2.03 o 
   3   4  11        0.54        1.87      1.91 o 
   4   4  11        4.64        3.85      2.99 o 
   5   4  11       10.64       14.46      4.03 o 
   6   4  11       37.06       49.66      5.71 o 
  -9   5  11        5.66        3.77      1.63 o 
  -8   5  11       44.04       45.25      4.90 o 
  -7   5  11        0.53        0.00      1.50 o 
  -6   5  11       12.95       11.71      2.05 o 
  -5   5  11       29.02       25.39      2.42 o 
  -4   5  11      307.83      302.72      7.08 o 
  -3   5  11       28.78       22.14      2.51 o 
  -2   5  11      145.76      134.55      4.55 o 
  -1   5  11      213.55      208.40      7.06 o 
   0   5  11       60.57       52.66      3.67 o 
   1   5  11      140.81      132.14      5.58 o 
   2   5  11        0.00        0.00      2.39 o 
   3   5  11       13.72        7.70      2.17 o 
   4   5  11        7.14        5.56      3.34 o 
   5   5  11        0.04        4.50      3.79 o 
  -9   6  11        6.81        8.20      2.17 o 
  -8   6  11       18.36       13.01      2.16 o 
  -7   6  11      113.27      122.60      4.73 o 
  -6   6  11        1.41        2.85      2.10 o 
  -5   6  11        4.67        4.38      1.86 o 
  -4   6  11       19.37       19.63      2.26 o 
  -3   6  11       27.90       24.01      2.83 o 
  -2   6  11        9.32       14.01      2.69 o 
  -1   6  11        5.88        3.87      2.30 o 
   0   6  11        0.13        0.00      2.27 o 
   1   6  11        0.23        0.29      2.62 o 
   2   6  11       37.68       33.56      3.69 o 
   3   6  11        7.35        7.33      2.33 o 
   4   6  11       43.87       45.26      4.95 o 
  -8   7  11      101.86      123.02      5.01 o 
  -7   7  11       28.18       26.30      5.00 o 
  -6   7  11       33.02       36.51      6.18 o 
  -5   7  11       15.00       10.87      2.38 o 
  -4   7  11       22.16       19.36      2.75 o 
  -3   7  11       18.86       12.50      2.90 o 
  -2   7  11       18.44       12.71      2.95 o 
  -1   7  11        0.58        0.00      2.40 o 
   0   7  11       21.37       23.59      3.35 o 
   1   7  11       40.55       33.52      3.67 o 
   2   7  11        8.90        9.57      2.96 o 
   3   7  11       12.93       12.18      2.66 o 
  -7   8  11       26.16       21.03      3.29 o 
  -6   8  11        3.16        0.88      2.20 o 
  -5   8  11        5.63        3.27      2.24 o 
  -4   8  11       69.08       68.30      4.70 o 
  -3   8  11        0.08        0.31      2.28 o 
  -2   8  11       61.53       45.42      4.34 o 
  -1   8  11        3.88        1.70      2.71 o 
   0   8  11       62.04       65.01      4.81 o 
   1   8  11        0.12        0.00      3.18 o 
   2   8  11       12.51       11.44      3.81 o 
  -6   9  11       18.26       19.00      3.31 o 
  -5   9  11        8.21        7.44      2.62 o 
  -4   9  11       15.59       18.73      3.09 o 
  -3   9  11        0.73        0.00      2.95 o 
  -2   9  11       13.55       11.92      3.32 o 
  -1   9  11        0.43        0.37      2.91 o 
   0   9  11       49.13       46.38      4.67 o 
   1   9  11        5.30        1.82      3.49 o 
  -4 -10  12       40.51       48.67      3.53 o 
  -3 -10  12        3.31        2.11      2.10 o 
  -2 -10  12       56.97       60.73      3.44 o 
  -1 -10  12        2.40        3.84      2.18 o 
   0 -10  12        0.23        0.00      1.94 o 
   1 -10  12        3.88        5.67      4.78 o 
   2 -10  12        7.46        8.35      2.77 o 
  -5  -9  12        1.11        0.00      5.23 o 
  -4  -9  12       64.70       65.63      7.32 o 
  -3  -9  12       18.79       15.65      2.35 o 
  -2  -9  12       24.71       32.72      2.64 o 
  -1  -9  12       33.85       33.01      5.84 o 
   0  -9  12       19.47       17.20      2.46 o 
   1  -9  12        7.20        9.56      2.06 o 
   2  -9  12       48.83       51.98      5.43 o 
   3  -9  12        0.01        0.00      5.16 o 
   4  -9  12       23.08       22.55      6.32 o 
  -6  -8  12       35.98       33.27      8.87 o 
  -5  -8  12       24.62       21.22      3.02 o 
  -4  -8  12       20.89       12.74      3.91 o 
  -3  -8  12      113.95       97.94      4.06 o 
  -2  -8  12       16.93       24.75      4.82 o 
  -1  -8  12      525.41      553.03     10.59 o 
   0  -8  12      305.98      293.89      9.49 o 
   1  -8  12       53.48       58.98      6.27 o 
   2  -8  12      185.03      197.88      5.73 o 
   3  -8  12       17.34        6.02      5.11 o 
   4  -8  12        2.68        0.50      5.14 o 
   5  -8  12       64.78       67.30      8.19 o 
  -7  -7  12        6.57        6.79      2.81 o 
  -6  -7  12       24.93       29.28      6.48 o 
  -5  -7  12        0.07        0.00      5.33 o 
  -4  -7  12       53.19       42.96      2.91 o 
  -3  -7  12        0.04        1.93      1.75 o 
  -2  -7  12      140.66      128.31      5.62 o 
  -1  -7  12       11.88        8.82      2.06 o 
   0  -7  12      137.21      164.44      5.09 o 
   1  -7  12       62.78       70.34      3.42 o 
   2  -7  12      136.94      138.25      8.33 o 
   3  -7  12       51.76       66.92      6.73 o 
   4  -7  12      103.17       97.30      8.25 o 
   5  -7  12      116.22      129.62      8.55 o 
  -8  -6  12        5.95        5.11      2.85 o 
  -7  -6  12       17.09       14.32      2.86 o 
  -6  -6  12       10.65       10.80      2.55 o 
  -5  -6  12      129.53      122.35      4.70 o 
  -4  -6  12        0.00        0.94      3.13 o 
  -3  -6  12        9.10        8.59      1.84 o 
  -2  -6  12       26.82       43.68      3.35 o 
  -1  -6  12       73.91       58.40      6.95 o 
   0  -6  12       31.18       33.41      2.56 o 
   1  -6  12      881.41      882.14     23.05 o 
   2  -6  12       72.90       63.56      3.18 o 
   3  -6  12      291.79      293.19     11.72 o 
   4  -6  12       26.10       29.39      5.08 o 
   5  -6  12        2.42       10.54      4.47 o 
   6  -6  12        4.34        4.96      4.51 o 
  -9  -5  12        1.81        4.93      7.89 o 
  -8  -5  12        0.07        0.00      5.71 o 
  -7  -5  12       23.08       27.45      6.66 o 
  -6  -5  12        4.24        2.03      2.30 o 
  -5  -5  12        0.43        0.00      2.00 o 
  -4  -5  12      237.56      199.00      9.74 o 
  -3  -5  12        5.00        8.87      1.85 o 
  -2  -5  12      129.24      122.17      6.95 o 
  -1  -5  12      128.66      111.49      4.03 o 
   0  -5  12       36.55       35.22      2.53 o 
   1  -5  12       34.38       45.02      5.04 o 
   2  -5  12       73.48       59.28      5.48 o 
   3  -5  12      178.63      180.39      8.87 o 
   4  -5  12       99.96      111.60      7.55 o 
   5  -5  12       23.40       28.68      5.30 o 
   6  -5  12        1.51        3.98      4.16 o 
  -9  -4  12        1.64        0.00      6.37 o 
  -8  -4  12       77.51       75.31      8.75 o 
  -7  -4  12        3.73        2.03      6.58 o 
  -6  -4  12       37.62       22.78      6.66 o 
  -5  -4  12      227.11      214.87     10.99 o 
  -4  -4  12       47.42       48.42      5.61 o 
  -3  -4  12      170.47      161.72      8.13 o 
  -2  -4  12      210.54      194.73      8.57 o 
  -1  -4  12       96.82       80.30      6.24 o 
   0  -4  12        1.99        3.31      3.82 o 
   1  -4  12       13.24       13.02      4.27 o 
   2  -4  12      373.80      366.21     12.48 o 
   3  -4  12       77.12       86.33      6.26 o 
   4  -4  12       31.80       36.18      5.03 o 
   5  -4  12      182.59      191.72      9.90 o 
   6  -4  12        8.68        7.40      4.23 o 
  -9  -3  12       51.27       43.78      8.16 o 
  -8  -3  12       26.72       16.68      6.75 o 
  -7  -3  12       42.36       27.29      7.44 o 
  -6  -3  12        2.32        2.58      5.56 o 
  -5  -3  12      108.48       77.55      7.38 o 
  -4  -3  12      139.24      138.00      8.12 o 
  -3  -3  12       78.40       70.64      5.81 o 
  -2  -3  12      179.29      154.74      7.41 o 
  -1  -3  12        2.26        3.94      4.08 o 
   0  -3  12      657.64      688.15     18.24 o 
   1  -3  12      342.62      338.85     11.63 o 
   2  -3  12       21.59       25.54      4.56 o 
   3  -3  12      443.70      506.68     15.50 o 
   4  -3  12      330.95      367.50     13.18 o 
   5  -3  12       25.69       37.46      5.38 o 
   6  -3  12      249.85      311.05     12.81 o 
 -10  -2  12        1.87        0.44      6.99 o 
  -9  -2  12       16.81       14.33      7.02 o 
  -8  -2  12      223.52      201.17     12.23 o 
  -7  -2  12       28.63       32.92      7.02 o 
  -6  -2  12      123.56       89.68      8.47 o 
  -5  -2  12      167.11      171.69      9.92 o 
  -4  -2  12      364.85      427.89     14.57 o 
  -3  -2  12      176.30      179.38      8.51 o 
  -2  -2  12     2087.86     1992.53     42.21 o 
  -1  -2  12      894.54      960.74     23.22 o 
   0  -2  12      616.95      622.13     16.95 o 
   1  -2  12      996.47     1058.41     15.30 o 
   2  -2  12      333.87      359.91      7.20 o 
   3  -2  12      189.86      193.17      6.01 o 
   4  -2  12     1057.96     1244.05     30.81 o 
   5  -2  12       87.09      104.83      4.81 o 
   6  -2  12      146.29      169.34      6.19 o 
   7  -2  12      152.17      195.02      6.93 o 
 -10  -1  12       25.39       30.68      7.96 o 
  -9  -1  12      147.64      139.25     11.05 o 
  -8  -1  12        6.34        8.02      6.78 o 
  -7  -1  12      399.33      398.57     16.18 o 
  -6  -1  12      431.68      484.07     17.39 o 
  -5  -1  12       65.96       60.90      7.47 o 
  -4  -1  12     1040.25     1075.10     27.12 o 
  -3  -1  12      334.12      351.44     12.25 o 
  -2  -1  12       83.84       65.21      5.16 o 
   0  -1  12      215.51      189.16      8.06 o 
   1  -1  12      217.46      221.94     14.36 o 
   2  -1  12      123.09      114.89      3.88 o 
   3  -1  12        0.01        1.29      2.05 o 
   4  -1  12        4.05        4.66      2.38 o 
   5  -1  12       22.23       21.50      2.97 o 
   6  -1  12        7.33        4.71      2.87 o 
 -10   0  12        6.25        9.96      6.78 o 
  -9   0  12      139.83      157.63     11.25 o 
  -8   0  12       97.65      115.52     10.53 o 
  -7   0  12       23.22       16.34      7.36 o 
  -6   0  12       26.53       17.91      7.05 o 
  -5   0  12       91.38       89.91      8.54 o 
  -4   0  12        0.67        4.10      5.28 o 
  -3   0  12        3.30        3.37      4.65 o 
  -2   0  12       23.61       22.61      3.97 o 
  -1   0  12      130.80      113.99      6.14 o 
   0   0  12       19.61       25.46      4.65 o 
   1   0  12       71.21       65.13      5.04 o 
   2   0  12       64.03       63.28     11.74 o 
   3   0  12        0.01        0.00      2.15 o 
   4   0  12       14.60       18.90      2.63 o 
   5   0  12        9.77       14.52      2.78 o 
   6   0  12       54.59       71.00      4.41 o 
 -10   1  12        3.98        1.59      7.35 o 
  -9   1  12        0.89        7.32      8.29 o 
  -8   1  12       93.31       88.01      9.79 o 
  -7   1  12       45.57       44.92      8.23 o 
  -6   1  12       22.96       20.51      7.29 o 
  -5   1  12      127.70      123.22      9.33 o 
  -4   1  12      346.15      364.42     13.55 o 
  -3   1  12      133.30      128.58      7.97 o 
  -2   1  12      495.56      551.70     15.71 o 
  -1   1  12      132.28      110.03      5.93 o 
   1   1  12       61.33       57.07      5.02 o 
   2   1  12       19.27       22.27      1.71 o 
   3   1  12      161.67      165.11      4.95 o 
   4   1  12       79.24       78.75      4.64 o 
   5   1  12       33.86       32.54      4.64 o 
   6   1  12       39.55       32.34      5.32 o 
 -10   2  12        0.31        5.35      8.15 o 
  -9   2  12        0.57        0.35      7.17 o 
  -8   2  12       76.75       95.32      9.70 o 
  -7   2  12        1.20        0.91      7.53 o 
  -6   2  12      219.80      226.77     11.99 o 
  -5   2  12      329.53      358.42     14.28 o 
  -4   2  12      341.12      370.85     14.28 o 
  -3   2  12      813.18      836.63     21.90 o 
  -2   2  12       77.73       94.11      6.31 o 
  -1   2  12      265.23      304.48     10.19 o 
   0   2  12        9.24        4.12      2.79 o 
   1   2  12      309.78      264.25      8.67 o 
   2   2  12       33.89       27.04      2.21 o 
   3   2  12      451.05      449.40      8.92 o 
   4   2  12       60.45       58.90      4.84 o 
   5   2  12        4.82        4.54      3.86 o 
   6   2  12        8.31       13.07      4.89 o 
 -10   3  12        0.53        5.71      7.49 o 
  -9   3  12       15.36       15.43      7.97 o 
  -8   3  12       40.32       45.25      8.17 o 
  -7   3  12      100.22      121.79     10.28 o 
  -6   3  12        5.73        8.69      7.31 o 
  -5   3  12        0.30        0.00      6.78 o 
  -4   3  12       19.34        0.58      5.87 o 
  -3   3  12      243.56      226.85     10.65 o 
  -2   3  12      196.55      186.43      8.79 o 
  -1   3  12      384.86      323.11      6.73 o 
   0   3  12       42.89       45.19      3.20 o 
   1   3  12       76.78       64.06      7.05 o 
   2   3  12       31.21       27.58      3.01 o 
   3   3  12        1.26        3.21      2.73 o 
   4   3  12        0.38        0.00      3.18 o 
   5   3  12      138.49      168.20      8.10 o 
  -9   4  12       23.09       28.80      2.87 o 
  -8   4  12        0.00        0.00      6.31 o 
  -7   4  12        0.64        0.00      7.03 o 
  -6   4  12       74.81       78.83      8.74 o 
  -5   4  12       52.78       48.49      7.63 o 
  -4   4  12        2.18        0.00      1.47 o 
  -3   4  12       25.02       24.27      2.55 o 
  -2   4  12        7.29        8.64      4.32 o 
  -1   4  12      151.92      149.39      4.65 o 
   0   4  12       15.91       15.35      2.46 o 
   1   4  12        0.12        0.00      1.95 o 
   2   4  12        3.29        1.42      2.19 o 
   3   4  12        2.19        0.02      2.74 o 
   4   4  12        6.62        5.16      3.47 o 
   5   4  12        2.99        1.45      3.88 o 
  -9   5  12        0.86        2.13      1.91 o 
  -8   5  12       29.03       31.50      2.99 o 
  -7   5  12       29.08       31.81      4.66 o 
  -6   5  12        6.99        7.80      2.68 o 
  -5   5  12       49.12       48.08      6.60 o 
  -4   5  12       32.62       30.29      2.59 o 
  -3   5  12        2.17        2.78      2.05 o 
  -2   5  12      110.81       87.99      4.69 o 
  -1   5  12       28.31       33.56      3.24 o 
   0   5  12       48.75       38.91      3.60 o 
   1   5  12       10.15        6.70      2.53 o 
   2   5  12        0.14        0.21      2.62 o 
   3   5  12        3.90        6.30      3.10 o 
   4   5  12        2.59        4.11      3.25 o 
  -8   6  12        2.00        3.26      6.18 o 
  -7   6  12        7.03        8.85      2.08 o 
  -6   6  12       49.72       55.48      4.54 o 
  -5   6  12       22.54       21.52      2.66 o 
  -4   6  12       58.64       55.73      3.90 o 
  -3   6  12      101.59       88.56      5.03 o 
  -2   6  12      133.41      139.07      6.26 o 
  -1   6  12      151.80      160.03      6.65 o 
   0   6  12      128.01      135.11      6.14 o 
   1   6  12       11.88       10.77      2.88 o 
   2   6  12       26.36       25.03      3.38 o 
   3   6  12        1.16        2.03      3.50 o 
   4   6  12        0.01        0.00      3.54 o 
  -7   7  12       62.85       76.27      4.32 o 
  -6   7  12        0.00        0.31      2.02 o 
  -5   7  12        8.51       11.94      2.34 o 
  -4   7  12        0.11        0.00      1.77 o 
  -3   7  12        0.01        0.00      2.06 o 
  -2   7  12       18.79       15.85      3.29 o 
  -1   7  12        2.52        4.75      2.75 o 
   0   7  12       32.17       23.94      3.59 o 
   1   7  12       11.04        8.88      3.28 o 
   2   7  12        0.84        0.65      3.23 o 
   3   7  12       96.57      129.86      7.38 o 
  -6   8  12        8.54        8.96      2.61 o 
  -5   8  12       12.25       11.53      2.66 o 
  -4   8  12       59.90       71.60      4.93 o 
  -3   8  12        1.13        2.82      3.00 o 
  -2   8  12      139.37      162.04      7.47 o 
  -1   8  12        6.61        6.55      3.17 o 
   0   8  12       21.53       20.06      3.65 o 
   1   8  12       44.60       43.59      4.47 o 
  -4   9  12       12.10       13.73      2.94 o 
  -3   9  12        1.08        5.09      3.37 o 
  -2   9  12       37.08       29.93      4.31 o 
  -1   9  12       16.91       18.32      3.93 o 
  -3 -10  13        4.15        7.59      2.35 o 
  -2 -10  13       35.06       43.55      7.31 o 
  -1 -10  13       14.08       14.70      6.93 o 
   0 -10  13      158.06      183.28      6.10 o 
   1 -10  13       11.15       12.21      4.16 o 
  -5  -9  13       25.04       21.90      3.39 o 
  -4  -9  13        0.07        0.00      5.77 o 
  -3  -9  13       71.13       69.43      3.81 o 
  -2  -9  13       43.18       45.75      6.48 o 
  -1  -9  13        3.02        6.22      3.97 o 
   0  -9  13        0.80        0.00      2.66 o 
   1  -9  13        6.05        3.76      3.72 o 
   2  -9  13        2.75        2.69      5.40 o 
   3  -9  13        8.68       15.61      6.13 o 
  -6  -8  13       33.84       33.87      4.47 o 
  -5  -8  13       24.34       24.76      3.27 o 
  -4  -8  13       25.38       21.21      2.64 o 
  -3  -8  13        7.17        8.03      2.12 o 
  -2  -8  13       66.33       71.92      3.57 o 
  -1  -8  13      153.08      154.79      5.29 o 
   0  -8  13        5.37        0.45      2.21 o 
   1  -8  13       68.57       63.98      3.60 o 
   2  -8  13      331.19      359.64     14.40 o 
   3  -8  13        0.68        7.11      5.24 o 
   4  -8  13       80.29       70.52      7.83 o 
  -7  -7  13      136.54      141.06     11.17 o 
  -6  -7  13       58.18       52.14      5.01 o 
  -5  -7  13        0.00        0.00      2.43 o 
  -4  -7  13       69.88       60.87      3.51 o 
  -3  -7  13        2.79        2.23      2.27 o 
  -2  -7  13       61.11       53.33      3.16 o 
  -1  -7  13       89.37       69.04      6.43 o 
   0  -7  13       35.32       36.58      2.84 o 
   1  -7  13      135.00      128.85      8.56 o 
   2  -7  13       20.60       22.99      2.68 o 
   3  -7  13      290.10      316.12     13.22 o 
   4  -7  13        3.15        4.48      4.50 o 
   5  -7  13       50.09       64.88      6.88 o 
  -8  -6  13       14.43       12.23      7.45 o 
  -7  -6  13      123.56      114.32      5.13 o 
  -6  -6  13       62.73       48.66      3.71 o 
  -5  -6  13        6.80        6.14      2.35 o 
  -4  -6  13      288.14      278.98     11.84 o 
  -3  -6  13      188.78      184.50      9.15 o 
  -2  -6  13        3.53        4.28      1.66 o 
  -1  -6  13       10.08        8.04      2.12 o 
   0  -6  13        8.14        5.52      1.97 o 
   1  -6  13       24.72       25.12      5.34 o 
   2  -6  13        5.38        0.82      4.08 o 
   3  -6  13      246.26      238.03     10.91 o 
   4  -6  13       40.74       47.64      5.92 o 
   5  -6  13      101.95      118.32      8.40 o 
  -8  -5  13       12.28        0.00      6.57 o 
  -7  -5  13        1.57        0.00      6.29 o 
  -6  -5  13      162.40      150.94      9.97 o 
  -5  -5  13       15.77       12.90      5.00 o 
  -4  -5  13        4.43        7.19      1.94 o 
  -3  -5  13        0.18        3.43      3.57 o 
  -2  -5  13      268.17      244.25     10.09 o 
  -1  -5  13        2.72        5.41      4.58 o 
   0  -5  13      284.76      269.67     10.90 o 
   1  -5  13      180.29      194.34      9.27 o 
   2  -5  13        4.24        3.76      3.90 o 
   3  -5  13       19.49       18.30      4.61 o 
   4  -5  13       12.65       14.81      4.51 o 
   5  -5  13        9.33        9.17      4.95 o 
  -9  -4  13        8.31        0.47      7.20 o 
  -8  -4  13        5.21        0.00      7.03 o 
  -7  -4  13       26.68       25.37      6.80 o 
  -6  -4  13       33.37       25.46      6.14 o 
  -5  -4  13       18.75       10.97      4.94 o 
  -4  -4  13       79.83       69.35      6.24 o 
  -3  -4  13       14.64       20.26      4.14 o 
  -2  -4  13        0.64        3.64      3.23 o 
  -1  -4  13      104.07       94.46      6.59 o 
   0  -4  13      164.91      172.08      8.41 o 
   1  -4  13        8.88       10.55      4.14 o 
   2  -4  13       35.62       38.46      4.90 o 
   3  -4  13        5.91        5.90      3.90 o 
   4  -4  13      168.49      182.40      9.44 o 
   5  -4  13        0.17        4.08      4.04 o 
   6  -4  13       28.92       42.05      5.88 o 
  -9  -3  13        0.58        0.00      6.70 o 
  -8  -3  13        1.11        0.00      6.12 o 
  -7  -3  13      108.71       86.39      8.86 o 
  -5  -3  13        8.61        3.34      4.92 o 
  -4  -3  13      177.99      140.75      8.31 o 
  -3  -3  13       70.59       66.46      5.93 o 
  -2  -3  13        0.82        0.88      3.11 o 
  -1  -3  13       49.37       41.38      5.22 o 
   0  -3  13       16.44       14.65      4.36 o 
   1  -3  13      189.35      191.62      8.88 o 
   2  -3  13      292.57      293.86     11.10 o 
   3  -3  13       44.52       47.16      5.32 o 
   4  -3  13      124.16      124.10      7.64 o 
   5  -3  13        6.88        5.02      4.35 o 
   6  -3  13       12.53       12.28      4.64 o 
  -9  -2  13       11.59        6.62      7.00 o 
  -8  -2  13       17.69        3.83      6.73 o 
  -7  -2  13       90.15       86.48      8.83 o 
  -6  -2  13     1047.11     1107.20     30.04 o 
  -5  -2  13      248.10      243.36     11.88 o 
  -4  -2  13      880.20      834.72     22.88 o 
  -3  -2  13     1789.01     1806.08     40.15 o 
  -2  -2  13      122.08       93.31      6.11 o 
  -1  -2  13      487.02      487.97     14.49 o 
   0  -2  13      897.34      927.48     22.98 o 
   1  -2  13      116.25      107.76      6.74 o 
   2  -2  13      234.69      229.04      9.44 o 
   3  -2  13       45.97       39.14      4.95 o 
   4  -2  13      142.10      158.89      8.60 o 
   5  -2  13       73.42       74.57      6.70 o 
   6  -2  13      163.57      170.77      9.49 o 
  -9  -1  13      166.80      176.58     12.73 o 
  -8  -1  13      311.76      313.67     15.22 o 
  -7  -1  13       30.86       29.43      8.08 o 
  -6  -1  13      441.19      478.23     17.70 o 
  -5  -1  13      660.33      700.69     21.24 o 
  -4  -1  13       20.08       17.52      5.47 o 
  -3  -1  13      686.92      709.35     19.71 o 
  -2  -1  13      678.90      652.08     17.99 o 
  -1  -1  13       16.36       17.92      4.01 o 
   0  -1  13      511.72      520.61     14.96 o 
   1  -1  13      259.72      258.72      8.49 o 
   2  -1  13        0.72        0.00      2.38 o 
   3  -1  13      230.08      254.24      6.44 o 
   4  -1  13       71.35       80.82      5.40 o 
   5  -1  13       36.99       38.81      3.64 o 
   6  -1  13        0.11        0.00      3.48 o 
  -9   0  13        7.49        0.79      7.87 o 
  -8   0  13      191.11      200.72     12.96 o 
  -7   0  13      235.85      250.93     13.47 o 
  -6   0  13       79.23       70.36      8.56 o 
  -5   0  13        3.92        4.94      6.17 o 
  -4   0  13        8.81       16.19      5.68 o 
  -3   0  13      141.47      126.70      7.77 o 
  -2   0  13       44.43       44.72      5.12 o 
  -1   0  13       80.37       61.03      4.83 o 
   0   0  13      117.51      105.03      6.32 o 
   1   0  13        0.06        0.00      3.73 o 
   2   0  13        0.97        4.23      2.39 o 
   3   0  13       54.58       55.25      3.37 o 
   4   0  13        9.45        9.75      2.61 o 
   5   0  13        0.20        0.09      4.14 o 
   6   0  13        0.15        0.00      4.75 o 
  -9   1  13       23.06       20.67      8.38 o 
  -8   1  13       50.80       47.20      8.93 o 
  -7   1  13       65.58       84.15      9.58 o 
  -6   1  13        6.76        0.19      6.84 o 
  -5   1  13        0.05        0.00      6.10 o 
  -4   1  13     1076.52     1121.39     28.42 o 
  -3   1  13       37.37       37.00      6.12 o 
  -2   1  13      448.04      471.69     14.58 o 
  -1   1  13       53.59       45.43      4.76 o 
   0   1  13       65.07       57.38      4.93 o 
   1   1  13       34.98       45.25      4.91 o 
   2   1  13        7.70        4.50      1.53 o 
   3   1  13        0.20        0.00      2.16 o 
   4   1  13       31.79       30.05      3.09 o 
   5   1  13       16.96       22.71      4.85 o 
  -9   2  13       56.71       47.02      9.24 o 
  -8   2  13        2.29        3.72      7.40 o 
  -7   2  13      113.75      116.09     10.22 o 
  -6   2  13       58.95       69.35      8.63 o 
  -5   2  13        1.45        0.00      6.17 o 
  -4   2  13       69.77       75.99      8.24 o 
  -3   2  13     1354.49     1442.74     33.68 o 
  -2   2  13        1.47        0.00      4.43 o 
  -1   2  13     1247.77     1206.80     27.79 o 
   0   2  13       41.76       29.65      4.04 o 
   1   2  13      211.32      214.06      6.74 o 
   2   2  13      205.99      185.21      4.06 o 
   3   2  13       70.26       62.64      4.70 o 
   4   2  13        6.65        6.72      3.73 o 
   5   2  13       97.95      105.22      6.98 o 
  -9   3  13        7.17       19.22      7.72 o 
  -8   3  13       42.95       58.42      8.95 o 
  -7   3  13      110.56      113.64     10.68 o 
  -6   3  13      204.55      220.56     12.09 o 
  -5   3  13       81.91       80.64      8.37 o 
  -4   3  13      256.58      298.24     12.93 o 
  -3   3  13      341.97      314.69     12.51 o 
  -2   3  13       29.78       41.80      5.86 o 
  -1   3  13        4.63        8.46      2.10 o 
   0   3  13      241.74      214.85      5.54 o 
   1   3  13      170.83      169.35      6.11 o 
   2   3  13        1.71        2.72      2.63 o 
   3   3  13      113.06      115.93      6.35 o 
   4   3  13       17.26       15.01      4.05 o 
   5   3  13        0.02        0.00      4.20 o 
  -9   4  13        3.86        1.65      2.07 o 
  -8   4  13       59.69       52.79      8.49 o 
  -7   4  13        0.87        0.00      7.42 o 
  -6   4  13        1.05        2.61      7.14 o 
  -5   4  13      190.22      200.88     11.55 o 
  -4   4  13        3.55        1.51      1.74 o 
  -3   4  13       56.30       47.40      3.27 o 
  -2   4  13        0.00        0.00      4.31 o 
  -1   4  13       25.26       16.70      2.62 o 
   0   4  13        4.91        5.50      2.29 o 
   1   4  13        1.69        0.00      2.24 o 
   2   4  13       84.10       80.69      4.68 o 
   3   4  13        1.04        1.69      3.33 o 
   4   4  13       10.64        6.37      3.85 o 
  -8   5  13       49.26       51.94      3.75 o 
  -7   5  13       18.60       18.96      3.61 o 
  -6   5  13        6.67        4.42      1.98 o 
  -5   5  13        0.00        0.58      1.48 o 
  -4   5  13        1.92        0.00      1.83 o 
  -3   5  13      214.22      214.81      7.67 o 
  -2   5  13        2.56        3.48      2.28 o 
  -1   5  13       96.70       91.69      4.96 o 
   0   5  13       13.22       12.73      2.79 o 
   1   5  13        0.00        0.00      2.40 o 
   2   5  13        0.00        0.00      2.85 o 
   3   5  13       33.98       31.71      4.42 o 
   4   5  13        0.25        0.28      3.75 o 
  -8   6  13       73.64       87.44      5.00 o 
  -7   6  13      105.99      107.39      4.86 o 
  -6   6  13       20.82       15.91      2.96 o 
  -5   6  13        6.74       10.37      2.32 o 
  -4   6  13      124.06      124.52      5.95 o 
  -3   6  13        0.82        0.38      2.39 o 
  -2   6  13        0.06        1.39      2.53 o 
  -1   6  13       53.85       42.33      3.95 o 
   0   6  13       16.59       14.26      3.11 o 
   1   6  13        0.76        0.46      2.98 o 
   2   6  13        4.59       10.58      3.49 o 
   3   6  13        3.82        1.77      3.87 o 
  -7   7  13        7.52        6.74      2.50 o 
  -6   7  13        1.65        0.89      1.98 o 
  -5   7  13       11.10       11.22      2.71 o 
  -4   7  13        2.76        2.57      2.09 o 
  -3   7  13       19.05       19.23      3.47 o 
  -2   7  13        9.77        8.42      3.17 o 
  -1   7  13        9.29       13.04      3.26 o 
   0   7  13      139.33      154.00      7.22 o 
   1   7  13       12.72       16.45      3.55 o 
   2   7  13       62.64       61.02      4.93 o 
  -5   8  13       41.32       47.13      4.44 o 
  -4   8  13       62.04       68.78      4.91 o 
  -3   8  13        9.93       16.38      3.70 o 
  -2   8  13       14.99       18.26      3.84 o 
  -1   8  13        0.23        0.98      3.53 o 
   0   8  13        0.00        3.48      3.31 o 
  -4  -9  14        0.23        0.00      3.72 o 
  -3  -9  14       22.42       29.99      2.98 o 
  -2  -9  14        0.11        3.45      4.43 o 
  -1  -9  14        1.96        0.00      2.17 o 
   0  -9  14        5.13       13.25      6.00 o 
   1  -9  14      100.79      113.72      4.96 o 
  -5  -8  14       24.25       24.50      3.00 o 
  -4  -8  14        4.61        1.38      3.31 o 
  -3  -8  14       17.43       19.97      2.58 o 
  -2  -8  14        6.00        9.98      4.17 o 
  -1  -8  14       10.99       14.77      2.73 o 
   0  -8  14        4.53        5.09      2.51 o 
   1  -8  14       23.77       16.39      2.49 o 
   2  -8  14      144.33      146.67      9.84 o 
   3  -8  14        0.44        0.18      5.67 o 
  -6  -7  14        7.24        6.85      2.94 o 
  -5  -7  14       80.41       75.11      4.72 o 
  -4  -7  14       53.56       51.33      5.91 o 
  -3  -7  14       40.15       43.94      5.53 o 
  -2  -7  14       10.23       18.08      2.36 o 
  -1  -7  14        8.42        4.11      2.52 o 
   0  -7  14       62.19       67.48      4.65 o 
   1  -7  14       23.33       24.26      6.07 o 
   2  -7  14       72.52       67.92      7.26 o 
   3  -7  14       31.58       25.49      5.91 o 
   4  -7  14       31.78       46.11      6.72 o 
  -7  -6  14       68.76       79.19      9.48 o 
  -6  -6  14        8.31        2.59      5.47 o 
  -5  -6  14        0.31        0.00      2.99 o 
  -4  -6  14       23.30       16.89      2.44 o 
  -3  -6  14       64.75       60.85      3.41 o 
  -2  -6  14        0.01        1.19      1.95 o 
  -1  -6  14      142.51      138.79      8.57 o 
   0  -6  14       11.58        9.99      5.23 o 
   1  -6  14        0.88        0.00      4.84 o 
   2  -6  14      164.70      156.61      8.97 o 
   3  -6  14       22.29       25.43      5.17 o 
   4  -6  14      246.10      281.32     12.73 o 
  -8  -5  14        2.32        0.00      6.73 o 
  -7  -5  14        0.13        0.00      5.72 o 
  -6  -5  14        5.71        5.04      5.42 o 
  -5  -5  14       12.47        9.85      5.06 o 
  -4  -5  14       15.73       16.90      4.67 o 
  -3  -5  14        3.23        0.56      3.72 o 
  -2  -5  14        0.42        0.32      2.91 o 
  -1  -5  14        0.12        3.71      4.76 o 
   0  -5  14        0.38        6.83      4.33 o 
   1  -5  14        0.06        2.23      4.26 o 
   2  -5  14       36.17       38.54      5.29 o 
   3  -5  14        2.55        3.71      4.08 o 
   4  -5  14        4.35        8.51      4.58 o 
   5  -5  14       16.84       20.96      5.37 o 
  -8  -4  14        7.89        3.42      7.60 o 
  -7  -4  14      102.48      105.42      9.65 o 
  -6  -4  14       35.56       30.68      6.65 o 
  -5  -4  14       29.35       17.67      5.42 o 
  -4  -4  14      143.52      120.93      7.90 o 
  -3  -4  14       61.51       55.23      5.48 o 
  -2  -4  14      135.01      130.51      7.37 o 
  -1  -4  14       48.25       46.37      5.61 o 
   0  -4  14      100.55       86.08      6.66 o 
   1  -4  14        1.18        2.91      4.13 o 
   2  -4  14        9.59        5.51      4.15 o 
   3  -4  14       16.75       16.34      4.68 o 
   4  -4  14       14.49       21.54      5.06 o 
   5  -4  14       29.63       38.46      5.72 o 
  -8  -3  14        0.57        3.45      6.66 o 
  -7  -3  14        0.95        2.88      6.28 o 
  -6  -3  14        6.85        6.71      5.93 o 
  -5  -3  14       90.24       97.88      8.21 o 
  -4  -3  14      123.48       88.40      7.30 o 
  -3  -3  14       29.57       26.89      4.71 o 
  -2  -3  14      159.25      121.94      6.96 o 
  -1  -3  14       97.77       83.60      6.43 o 
   0  -3  14       18.60       13.91      4.40 o 
   1  -3  14        4.88        2.37      4.43 o 
   2  -3  14       70.94       77.82      6.44 o 
   3  -3  14       72.16       88.10      7.05 o 
   4  -3  14        0.20        2.66      4.02 o 
   5  -3  14       14.34       19.51      4.91 o 
  -9  -2  14        8.66       21.98      7.84 o 
  -8  -2  14      132.88      129.80     10.81 o 
  -7  -2  14       32.50       43.46      7.71 o 
  -6  -2  14        0.21        2.81      6.67 o 
  -5  -2  14      416.89      471.23     17.14 o 
  -4  -2  14      348.56      329.52     13.07 o 
  -3  -2  14        3.17        1.34      3.86 o 
  -2  -2  14      167.29      131.15      7.27 o 
   0  -2  14        5.07        8.83      4.67 o 
   1  -2  14        8.21        9.92      4.42 o 
   2  -2  14      175.41      187.41      9.27 o 
   3  -2  14        4.51        0.00      3.98 o 
   4  -2  14        1.68        2.19      3.86 o 
   5  -2  14        8.80        4.23      4.68 o 
  -9  -1  14       80.93       67.75      9.41 o 
  -8  -1  14      104.87       87.14     10.27 o 
  -7  -1  14      262.48      256.01     14.01 o 
  -6  -1  14      203.69      227.05     12.70 o 
  -5  -1  14       74.69       79.21      8.06 o 
  -4  -1  14      162.55      165.26      9.50 o 
  -3  -1  14      142.14      133.24      7.94 o 
  -2  -1  14       24.67       24.84      4.30 o 
  -1  -1  14      388.64      354.18     11.97 o 
   0  -1  14       48.54       53.82      5.35 o 
   1  -1  14       21.55       22.53      3.24 o 
   2  -1  14       20.26       15.57      3.18 o 
   3  -1  14       62.24       62.22      4.31 o 
   4  -1  14        6.26       10.93      3.95 o 
   5  -1  14       62.12       66.79      4.56 o 
  -9   0  14      246.35      237.03     14.76 o 
  -8   0  14       26.79        6.85      8.06 o 
  -7   0  14       18.43       10.36      7.91 o 
  -6   0  14       91.74       71.44      8.79 o 
  -5   0  14       40.04       39.48      7.30 o 
  -4   0  14       65.93       55.52      6.91 o 
  -3   0  14      150.82      138.05      8.25 o 
  -2   0  14      149.28      147.91      7.89 o 
  -1   0  14        6.47        1.89      3.39 o 
   1   0  14       52.09       44.60      4.97 o 
   2   0  14       79.16       68.62      4.44 o 
   3   0  14       12.35       12.58      2.83 o 
   4   0  14        5.68        3.00      2.83 o 
   5   0  14        0.59        3.12      4.69 o 
  -9   1  14        9.22        1.66      8.16 o 
  -8   1  14      256.31      286.47     15.31 o 
  -7   1  14       61.72       60.03      9.16 o 
  -6   1  14      165.29      159.40     11.09 o 
  -5   1  14      133.85      116.44     10.08 o 
  -4   1  14       26.62       23.48      6.05 o 
  -3   1  14        5.81        0.00      4.51 o 
  -2   1  14      236.09      233.06     10.06 o 
  -1   1  14      369.15      391.93     12.87 o 
   0   1  14      123.49      122.31      6.65 o 
   1   1  14      177.37      203.01      8.83 o 
   2   1  14       28.94       34.61      2.80 o 
   3   1  14        2.86        3.51      2.68 o 
   4   1  14        1.27        0.00      3.86 o 
   5   1  14        2.49        6.41      4.98 o 
  -9   2  14       12.41       14.48      8.49 o 
  -8   2  14       15.21       14.06      8.13 o 
  -7   2  14        7.55        0.00      8.44 o 
  -6   2  14      125.33      136.95     10.62 o 
  -5   2  14       14.46       10.34      6.81 o 
  -4   2  14      122.54      121.94      9.54 o 
  -3   2  14      268.18      281.25     11.83 o 
  -2   2  14        1.16        0.00      4.58 o 
  -1   2  14      934.67      968.88     23.88 o 
   0   2  14      208.18      252.79      6.08 o 
   1   2  14      432.44      444.09      8.66 o 
   2   2  14       40.73       40.28      2.91 o 
   3   2  14       84.86       72.33      5.30 o 
   4   2  14       14.74       12.79      4.27 o 
  -9   3  14       11.92       16.12      8.31 o 
  -8   3  14        2.02        0.00      7.33 o 
  -7   3  14       12.01        9.28      7.65 o 
  -6   3  14      151.37      157.45     11.05 o 
  -5   3  14      127.67      134.05     10.65 o 
  -4   3  14      368.95      366.38     14.60 o 
  -3   3  14       72.18       77.00      7.86 o 
  -2   3  14      144.29      121.91      8.13 o 
  -1   3  14      244.15      221.16     10.16 o 
   0   3  14        9.11       10.83      2.52 o 
   1   3  14       75.99       67.47      4.17 o 
   2   3  14       77.42       68.03      4.68 o 
   3   3  14       68.18       85.42      6.00 o 
   4   3  14       13.45       14.91      4.49 o 
  -8   4  14       58.59       68.35      9.93 o 
  -7   4  14      104.29       91.28      9.46 o 
  -6   4  14      246.39      268.13     13.37 o 
  -5   4  14       47.77       59.82      3.66 o 
  -4   4  14       25.38       19.81      2.72 o 
  -3   4  14      159.92      147.04      5.26 o 
  -2   4  14       30.50       33.66      3.37 o 
  -1   4  14      127.90      107.38      5.27 o 
   0   4  14        0.00        0.13      2.25 o 
   1   4  14       14.96       19.61      3.37 o 
   2   4  14        0.06        0.00      3.42 o 
   3   4  14        0.00        0.00      3.62 o 
  -8   5  14      209.85      229.59     12.85 o 
  -7   5  14       66.63       86.70      4.64 o 
  -6   5  14       77.57       91.12      5.70 o 
  -5   5  14       88.64       95.30     10.92 o 
  -4   5  14       48.03       41.66      3.88 o 
  -3   5  14       48.36       45.66      3.98 o 
  -2   5  14        0.16        1.44      2.43 o 
  -1   5  14       37.85       33.59      3.58 o 
   0   5  14       14.96       19.71      3.26 o 
   1   5  14        4.04        0.00      2.70 o 
   2   5  14        3.05        6.56      3.61 o 
   3   5  14        2.58        5.11      4.09 o 
  -7   6  14      154.36      194.51      6.56 o 
  -6   6  14       34.31       49.90      4.08 o 
  -5   6  14       22.30       25.47      3.09 o 
  -4   6  14      160.68      177.85      7.58 o 
  -3   6  14       52.68       51.80      4.43 o 
  -2   6  14       40.46       49.07      4.43 o 
  -1   6  14       12.04       11.06      3.16 o 
   0   6  14      120.03      133.02      6.77 o 
   1   6  14        1.43        0.00      2.88 o 
   2   6  14       86.44      104.80      6.34 o 
  -6   7  14        1.05        0.00      2.46 o 
  -5   7  14       30.28       39.48      3.87 o 
  -4   7  14       18.57       18.93      3.32 o 
  -3   7  14        0.57        1.76      2.90 o 
  -2   7  14        0.04        0.46      3.10 o 
  -1   7  14        1.49        3.79      3.26 o 
   0   7  14       14.08       20.03      3.95 o 
  -4  -8  15        2.53        0.00      3.72 o 
  -3  -8  15       17.08       23.98      2.74 o 
  -2  -8  15        5.23        6.79      2.29 o 
  -1  -8  15        5.43        5.10      2.57 o 
   0  -8  15        3.40        7.98      2.87 o 
   1  -8  15        7.53        1.81      5.90 o 
  -5  -7  15        1.58        0.58      2.17 o 
  -4  -7  15       47.29       48.06      3.44 o 
  -3  -7  15        4.16        6.43      3.62 o 
  -2  -7  15        9.13        7.89      2.05 o 
  -1  -7  15        7.04        0.00      5.59 o 
   0  -7  15        7.62        1.61      5.52 o 
   1  -7  15       50.13       52.28      7.25 o 
   2  -7  15        7.52        3.48      5.70 o 
   3  -7  15        0.38        0.00      4.40 o 
  -6  -6  15        1.50        0.00      5.16 o 
  -5  -6  15       94.79       97.99      8.45 o 
  -4  -6  15       74.50       59.66      6.39 o 
  -3  -6  15        2.73        0.00      3.20 o 
  -2  -6  15       63.49       59.48      5.49 o 
  -1  -6  15       73.38       83.51      7.58 o 
   0  -6  15        2.14        0.00      5.01 o 
   1  -6  15       60.91       56.04      6.52 o 
   2  -6  15       23.45       27.61      5.62 o 
   3  -6  15        3.59        0.00      4.28 o 
  -7  -5  15       87.58       96.90      9.75 o 
  -6  -5  15       65.81       53.05      7.49 o 
  -5  -5  15        1.41        0.00      4.65 o 
  -4  -5  15       48.16       48.70      5.97 o 
  -3  -5  15       21.35       17.25      4.42 o 
  -2  -5  15       34.55       31.71      4.35 o 
  -1  -5  15        3.66        0.69      4.56 o 
   0  -5  15       12.54       12.27      4.86 o 
   1  -5  15       83.24       80.40      7.06 o 
   2  -5  15       11.74       15.88      5.02 o 
   3  -5  15       19.11       11.96      4.77 o 
   4  -5  15        0.07        2.25      4.54 o 
  -8  -4  15        8.87        7.23      7.32 o 
  -7  -4  15       15.12        7.47      6.34 o 
  -6  -4  15       11.16       11.70      5.78 o 
  -5  -4  15       51.28       43.17      6.52 o 
  -4  -4  15       93.40       74.43      6.86 o 
  -3  -4  15       55.56       47.92      5.80 o 
  -2  -4  15        0.25        1.53      3.31 o 
  -1  -4  15        7.14        5.09      5.00 o 
   0  -4  15        0.34        0.00      4.10 o 
   1  -4  15       49.60       51.60      6.05 o 
   2  -4  15        3.84        0.00      4.25 o 
   3  -4  15        4.75        5.08      4.29 o 
   4  -4  15       31.17       37.13      5.75 o 
  -8  -3  15        2.77        0.00      6.83 o 
  -7  -3  15       26.37       20.09      6.94 o 
  -6  -3  15       62.48       53.83      7.54 o 
  -5  -3  15        1.53        4.28      5.95 o 
  -4  -3  15      154.62      143.73      9.11 o 
  -3  -3  15      172.75      146.32      8.45 o 
  -2  -3  15      265.62      233.55     10.04 o 
   0  -3  15       27.36       18.95      4.77 o 
   1  -3  15       94.74       93.78      6.96 o 
   2  -3  15       74.46       77.43      6.82 o 
   3  -3  15        8.59       10.79      4.91 o 
   4  -3  15        1.17        4.30      4.57 o 
  -8  -2  15      139.06      134.12     11.13 o 
  -7  -2  15       15.73       13.28      8.24 o 
  -6  -2  15      201.66      211.30     12.62 o 
  -5  -2  15       38.67       39.60      7.19 o 
  -4  -2  15       18.35        6.71      5.01 o 
  -3  -2  15       64.45       74.83      6.51 o 
  -2  -2  15       59.81       48.87      5.23 o 
  -1  -2  15      233.97      237.42     10.08 o 
   0  -2  15      109.50      105.75      7.33 o 
   1  -2  15       41.94       41.34      5.37 o 
   2  -2  15        7.99        5.41      4.30 o 
   3  -2  15       14.17       16.66      4.74 o 
   4  -2  15       26.56       26.99      5.01 o 
  -8  -1  15      136.53      136.79     12.04 o 
  -7  -1  15       11.81        4.82      7.71 o 
  -6  -1  15       73.46       82.53      9.60 o 
  -5  -1  15       99.41       84.19      8.49 o 
  -4  -1  15       20.32       18.41      5.61 o 
  -3  -1  15        4.92        2.18      4.21 o 
  -2  -1  15       32.95       26.05      4.56 o 
  -1  -1  15       49.93       37.67      4.43 o 
   0  -1  15       24.27       24.68      4.69 o 
   1  -1  15       18.49       11.71      4.30 o 
   2  -1  15      102.51      117.10      7.65 o 
   3  -1  15      106.81      127.61      8.19 o 
   4  -1  15        3.09        0.00      3.83 o 
  -8   0  15      135.18      124.62     11.64 o 
  -7   0  15       49.00       57.12      9.61 o 
  -6   0  15        6.72        3.70      7.26 o 
  -5   0  15        0.06        0.00      6.86 o 
  -4   0  15        0.00        0.22      5.91 o 
  -3   0  15        0.16        3.32      4.49 o 
  -2   0  15      126.54       96.42      6.72 o 
  -1   0  15        7.03        5.25      3.84 o 
   0   0  15       91.77       92.73      6.26 o 
   1   0  15       30.23       31.05      3.25 o 
   2   0  15       19.12       18.83      3.29 o 
   3   0  15       22.08       26.72      3.71 o 
   4   0  15        0.07        0.00      3.45 o 
  -8   1  15       34.70       35.02     10.27 o 
  -7   1  15       37.89       56.26      9.51 o 
  -6   1  15        0.04        0.00      6.95 o 
  -5   1  15        5.22        3.86      6.85 o 
  -4   1  15       13.49        9.41      6.44 o 
  -3   1  15       31.42       30.91      6.30 o 
  -2   1  15       44.47       51.19      6.10 o 
  -1   1  15      290.24      282.91     11.13 o 
   0   1  15       12.05       12.00      3.57 o 
   2   1  15        0.04        0.92      2.61 o 
   3   1  15       49.37       38.30      4.81 o 
   4   1  15       52.25       58.19      6.21 o 
  -8   2  15        9.78        7.14      8.43 o 
  -7   2  15       10.02       10.30      9.22 o 
  -6   2  15        2.37        0.00      8.27 o 
  -5   2  15       63.85       61.22      9.16 o 
  -4   2  15        7.59        8.70      6.37 o 
  -3   2  15        0.04        1.84      5.14 o 
  -2   2  15       97.90       93.28      7.46 o 
  -1   2  15       43.43       48.57      5.87 o 
   0   2  15      265.02      275.43      6.70 o 
   1   2  15       21.48       24.10      3.36 o 
   2   2  15      147.31      157.85      7.26 o 
   3   2  15        0.97        0.00      3.65 o 
  -8   3  15       19.12       14.27      8.27 o 
  -7   3  15       22.98       35.67      8.74 o 
  -6   3  15        0.44        0.00      7.37 o 
  -5   3  15        4.16       10.78      7.40 o 
  -4   3  15        5.56        0.00      7.16 o 
  -3   3  15        3.52        0.00      6.34 o 
  -2   3  15       65.43       69.18      3.76 o 
  -1   3  15       28.87       29.09      3.24 o 
   0   3  15       60.50       57.00      4.13 o 
   1   3  15       20.80       20.98      3.31 o 
   2   3  15       19.04       22.48      4.26 o 
   3   3  15        0.26        3.33      4.19 o 
  -7   4  15        0.14        0.00      8.28 o 
  -6   4  15        0.03        0.00      6.90 o 
  -5   4  15      127.00      116.02      4.96 o 
  -4   4  15       16.60       15.65      2.73 o 
  -3   4  15        2.16        3.17      2.45 o 
  -2   4  15       19.38       15.30      2.95 o 
  -1   4  15       50.32       50.38      4.10 o 
   0   4  15        0.69        2.80      2.64 o 
   1   4  15       41.20       36.63      4.17 o 
  -7   5  15       35.74       42.85      3.65 o 
  -6   5  15      373.32      464.21     10.63 o 
  -5   5  15       21.36       24.11      3.03 o 
  -4   5  15       18.80       18.74      3.30 o 
  -3   5  15      162.03      172.09      7.32 o 
  -2   5  15       45.15       61.89      4.64 o 
  -1   5  15        4.35        7.35      3.13 o 
   0   5  15       20.11       21.43      3.63 o 
   1   5  15       67.33       81.14      5.44 o 
  -6   6  15        3.94        6.39      2.46 o 
  -5   6  15       49.42       56.78      4.35 o 
  -4   6  15        0.36        1.39      2.86 o 
  -3   6  15        3.87        4.61      3.05 o 
  -2   6  15       57.38       72.68      5.32 o 
  -1   6  15       80.92       93.70      5.88 o 
   0   6  15       31.82       36.25      4.68 o 
  -3   7  15       68.13       94.77      6.17 o 
  -2   7  15       23.62       25.37      4.25 o 
  -2  -8  16        0.13        3.09      3.27 o 
  -1  -8  16       88.24       84.69      9.29 o 
  -4  -7  16       22.38       17.94      5.18 o 
  -3  -7  16       38.32       55.21      6.16 o 
  -2  -7  16       25.59       35.04      4.89 o 
  -1  -7  16        3.89        2.32      5.90 o 
   0  -7  16       27.07       37.41      7.17 o 
   1  -7  16        3.31        0.00      5.84 o 
  -5  -6  16        5.25        0.00      4.57 o 
  -4  -6  16        4.90        0.00      3.98 o 
  -3  -6  16        1.56        5.05      4.07 o 
  -2  -6  16       25.22       23.37      4.12 o 
  -1  -6  16        5.92       11.96      5.93 o 
   0  -6  16        9.07       14.63      5.75 o 
   1  -6  16       86.98       82.10      7.58 o 
   2  -6  16        7.29        6.34      5.35 o 
  -6  -5  16        0.03        0.00      5.05 o 
  -5  -5  16       59.49       58.03      7.13 o 
  -4  -5  16      128.13      124.12      8.49 o 
  -3  -5  16       15.91       12.36      4.28 o 
  -2  -5  16        0.45        1.94      3.65 o 
  -1  -5  16       86.37       97.64      7.62 o 
   0  -5  16       14.74       11.32      5.00 o 
   1  -5  16        7.88       10.32      5.07 o 
   2  -5  16       13.37       12.93      5.32 o 
   3  -5  16       29.67       43.85      6.94 o 
  -7  -4  16        3.14        6.75      6.68 o 
  -6  -4  16       17.56       13.30      6.01 o 
  -5  -4  16        3.17        0.00      4.69 o 
  -4  -4  16      123.02      112.67      8.53 o 
  -3  -4  16       15.63       14.34      4.85 o 
  -2  -4  16      386.00      396.14     14.25 o 
   0  -4  16       63.81       51.20      6.28 o 
   1  -4  16      104.94      111.69      8.04 o 
   2  -4  16        0.18        0.00      4.61 o 
   3  -4  16       11.60        7.66      5.14 o 
  -7  -3  16       19.12       20.62      7.83 o 
  -6  -3  16       22.62       15.47      6.81 o 
  -5  -3  16       25.35       23.20      7.47 o 
  -4  -3  16        1.92        4.01      5.18 o 
  -3  -3  16        8.22       13.51      4.66 o 
  -2  -3  16        7.89        2.47      3.70 o 
  -1  -3  16       32.90       24.32      4.54 o 
   0  -3  16       12.12        7.47      4.55 o 
   1  -3  16        2.14        0.00      4.33 o 
   2  -3  16       13.98       10.58      4.92 o 
   3  -3  16        1.82        0.00      5.14 o 
  -8  -2  16       15.78       10.79      7.97 o 
  -7  -2  16       17.82       19.33      9.01 o 
  -6  -2  16        1.67        0.00      6.94 o 
  -5  -2  16        1.18        0.00      5.98 o 
  -4  -2  16        1.29        0.00      5.02 o 
  -3  -2  16       12.83       15.56      4.85 o 
  -2  -2  16        5.59        4.37      3.85 o 
  -1  -2  16        0.16        0.90      3.27 o 
   0  -2  16        5.06        1.10      4.71 o 
   1  -2  16       78.69       78.06      6.67 o 
   2  -2  16        0.54        0.00      4.71 o 
   3  -2  16       78.95      106.77      7.98 o 
  -8  -1  16       11.02        8.34      8.68 o 
  -7  -1  16        8.61        3.26      7.91 o 
  -6  -1  16       58.92       76.35      9.80 o 
  -5  -1  16        2.28        0.31      6.13 o 
  -4  -1  16       51.18       35.61      6.57 o 
  -3  -1  16       55.61       58.00      6.72 o 
  -2  -1  16       28.32       28.74      4.89 o 
  -1  -1  16       82.78       75.62      6.24 o 
   1  -1  16       82.12       83.67      6.68 o 
   2  -1  16        0.09        0.00      4.18 o 
   3  -1  16        0.08        0.00      4.85 o 
  -8   0  16       53.80       58.38     10.25 o 
  -7   0  16       32.47       33.07      9.26 o 
  -6   0  16       83.45       68.58      9.52 o 
  -5   0  16      196.78      217.92     12.49 o 
  -4   0  16       32.32       28.84      6.61 o 
  -3   0  16       18.67       17.42      5.27 o 
  -2   0  16        5.62        4.07      4.46 o 
  -1   0  16      125.77      117.75      7.42 o 
   0   0  16       94.24       97.98      6.55 o 
   1   0  16      149.99      150.34      8.48 o 
   2   0  16       25.22       30.48      5.59 o 
   3   0  16       11.42        8.05      5.38 o 
  -8   1  16       60.82       64.30     10.83 o 
  -7   1  16       25.39       32.13      9.07 o 
  -6   1  16        0.55        0.00      8.17 o 
  -5   1  16       44.87       35.81      8.12 o 
  -4   1  16       24.72       19.46      7.10 o 
  -3   1  16        4.35        0.06      5.11 o 
  -2   1  16        0.05        0.00      4.29 o 
  -1   1  16       51.73       54.65      5.89 o 
   0   1  16      151.70      175.60      8.78 o 
   1   1  16      356.84      443.49      9.11 o 
   2   1  16       59.74       64.20      5.72 o 
   3   1  16       97.52      116.09      7.38 o 
  -7   2  16        1.96        1.92      8.41 o 
  -6   2  16       20.48       22.13      9.53 o 
  -5   2  16        8.64        1.72      8.15 o 
  -4   2  16       17.70       12.98      7.64 o 
  -3   2  16        1.29        0.00      5.97 o 
  -2   2  16        6.85        0.00      5.25 o 
  -1   2  16        1.10        0.00      5.05 o 
   0   2  16       88.59       89.73      5.18 o 
   1   2  16       22.26       21.63      3.41 o 
   2   2  16      323.72      370.54     11.83 o 
  -7   3  16        4.13        6.89      8.31 o 
  -6   3  16       23.89       16.02      9.19 o 
  -5   3  16       26.57       20.92      8.95 o 
  -4   3  16        3.60        0.31      6.85 o 
  -3   3  16       33.99       28.32      7.74 o 
  -2   3  16       37.54       43.27      3.77 o 
  -1   3  16       15.83       15.77      3.28 o 
   0   3  16       47.20       66.40      4.89 o 
   1   3  16        1.48        0.00      2.79 o 
   2   3  16       15.82       18.29      4.45 o 
  -6   4  16       83.30       82.12      4.58 o 
  -5   4  16        8.98        8.83      2.68 o 
  -4   4  16       12.25       10.13      2.91 o 
  -3   4  16       63.77       65.09      4.90 o 
  -2   4  16        2.67        3.39      2.72 o 
  -1   4  16        0.02        0.89      2.75 o 
   0   4  16        1.99        5.90      3.04 o 
   1   4  16       11.22       10.58      3.47 o 
  -5   5  16        1.63        1.55      2.40 o 
  -4   5  16       26.74       28.82      3.81 o 
  -3   5  16       13.07       17.82      3.66 o 
  -2   5  16       59.40       57.84      4.82 o 
  -1   5  16       22.23       40.46      4.39 o 
   0   5  16        2.11        1.89      3.61 o 
  -3   6  16       21.77       23.02      4.03 o 
  -4  -6  17        6.50       11.59      4.85 o 
  -3  -6  17       17.89       16.94      4.70 o 
  -2  -6  17      136.90      154.80      9.03 o 
   0  -6  17        0.53        0.00      4.68 o 
  -5  -5  17       10.77        7.22      5.33 o 
  -4  -5  17      105.87      132.77      9.19 o 
  -3  -5  17      105.32       99.86      7.91 o 
  -2  -5  17       33.87       45.59      5.86 o 
  -1  -5  17      304.95      350.39     14.13 o 
   0  -5  17       85.30       91.27      7.91 o 
   1  -5  17       33.99       42.86      7.04 o 
  -6  -4  17       11.63        3.82      5.97 o 
  -5  -4  17       11.73        6.82      5.31 o 
  -4  -4  17        1.77        3.83      5.41 o 
  -3  -4  17       26.55       25.26      5.51 o 
  -2  -4  17       12.48       12.55      4.46 o 
  -1  -4  17        0.08        6.10      4.23 o 
   0  -4  17       50.39       44.90      6.38 o 
   1  -4  17       84.90       96.65      7.91 o 
   2  -4  17        0.80        1.66      5.78 o 
  -6  -3  17       23.87       19.05      7.70 o 
  -5  -3  17        2.85        2.65      6.51 o 
  -4  -3  17       19.83       15.57      5.85 o 
  -3  -3  17       55.44       55.36      6.56 o 
  -2  -3  17      103.97      111.34      7.91 o 
  -1  -3  17       64.18       44.63      5.49 o 
   0  -3  17       17.07        5.46      4.83 o 
   1  -3  17       30.08       16.84      5.43 o 
   2  -3  17       21.91       20.34      5.58 o 
  -7  -2  17       21.54       17.20      8.51 o 
  -6  -2  17        2.11        4.39      7.45 o 
  -5  -2  17       57.68       53.33      8.15 o 
  -4  -2  17       58.98       83.26      8.22 o 
  -3  -2  17        0.31        0.00      4.97 o 
  -2  -2  17       15.69       27.71      5.71 o 
  -1  -2  17        1.39        0.68      3.63 o 
   1  -2  17       16.68       18.99      5.13 o 
   2  -2  17        6.84        0.35      5.37 o 
  -7  -1  17        0.05        0.00      8.70 o 
  -6  -1  17        3.69        1.89      7.98 o 
  -5  -1  17       48.81       46.95      8.57 o 
  -4  -1  17        5.14        0.00      5.60 o 
  -3  -1  17       88.20       82.26      7.54 o 
  -2  -1  17       26.88       26.33      5.12 o 
  -1  -1  17       19.81       19.00      4.94 o 
   0  -1  17        0.27        9.01      4.44 o 
   1  -1  17        8.79        9.63      5.24 o 
   2  -1  17        0.44        0.00      4.88 o 
  -7   0  17       30.03       35.91      9.55 o 
  -6   0  17       24.99        6.23      9.04 o 
  -5   0  17      118.91      141.64     11.06 o 
  -4   0  17        1.35        0.00      5.88 o 
  -3   0  17      208.61      230.66     11.49 o 
  -2   0  17      165.73      180.63      9.80 o 
  -1   0  17       20.11        8.73      4.91 o 
   0   0  17       39.63       41.15      5.46 o 
   2   0  17        2.44        0.00      4.64 o 
  -7   1  17      101.82      116.91     12.69 o 
  -6   1  17       32.45       37.37      9.92 o 
  -5   1  17        3.71        0.71      8.44 o 
  -4   1  17        0.24        0.00      5.91 o 
  -3   1  17       35.48       34.45      7.13 o 
  -2   1  17       69.70       85.61      7.55 o 
  -1   1  17        3.68        5.33      4.88 o 
   0   1  17       39.22       39.58      5.73 o 
  -6   2  17        0.34        0.00      8.28 o 
  -5   2  17        0.00        0.00      7.58 o 
  -4   2  17        5.77        0.00      7.00 o 
  -3   2  17       85.63      100.09      8.77 o 
  -2   2  17        3.60        0.00      5.39 o 
   0   2  17       10.62       12.62      3.23 o 
   1   2  17       10.61       14.81      4.25 o 
  -6   3  17        8.74        0.00      9.49 o 
  -5   3  17       15.48       12.36      9.30 o 
  -4   3  17       27.06       14.31      8.67 o 
  -3   3  17        3.01        0.00      7.99 o 
  -2   3  17       44.03       50.39      4.35 o 
  -1   3  17      111.41      129.12      6.60 o 
   0   3  17        5.74        5.31      3.58 o 
  -5   4  17        3.64        2.97      2.96 o 
  -4   4  17        2.16        4.60      2.88 o 
  -3   4  17        7.63        6.64      3.10 o 
  -2   4  17        8.92        8.85      3.29 o 
  -1   4  17        1.15        0.50      3.43 o 
  -3  -5  18       67.40       83.68      7.88 o 
  -2  -5  18      156.26      204.20     10.90 o 
  -1  -5  18        3.56        7.72      4.77 o 
  -4  -4  18       21.82       24.06      6.55 o 
  -3  -4  18        8.88       15.10      5.37 o 
  -2  -4  18       68.91       80.20      7.45 o 
  -1  -4  18       42.42       46.72      5.93 o 
   0  -4  18        6.37        0.00      4.97 o 
  -5  -3  18        0.95        0.00      6.46 o 
  -4  -3  18       33.24       25.26      6.64 o 
  -3  -3  18       17.83       11.09      5.54 o 
  -2  -3  18        0.58        7.92      4.89 o 
  -1  -3  18       11.49       15.10      5.02 o 
  -5  -2  18        6.24        9.83      7.64 o 
  -4  -2  18       25.10       22.19      6.62 o 
  -3  -2  18       15.43        6.53      5.86 o 
  -2  -2  18        0.53        3.01      5.00 o 
  -1  -2  18        5.89       11.04      4.59 o 
   0  -2  18       14.19       29.03      5.69 o 
   1  -2  18       11.84        4.49      5.72 o 
  -6  -1  18       20.00       14.41      9.47 o 
  -5  -1  18        8.77        4.95      6.80 o 
  -4  -1  18       43.05       40.40      7.47 o 
  -3  -1  18       22.42       29.80      6.78 o 
  -2  -1  18        9.60       18.42      5.79 o 
  -1  -1  18        2.87        7.42      5.14 o 
   0  -1  18       24.41       36.71      5.36 o 
  -5   0  18        0.60        0.00      8.10 o 
  -4   0  18       23.97       25.25      7.86 o 
  -3   0  18       29.59       24.15      7.00 o 
  -2   0  18       10.53        1.13      5.54 o 
  -1   0  18       86.77       97.39      8.04 o 
   0   0  18        0.47        7.90      5.05 o 
  -5   1  18        1.57        0.00      7.89 o 
  -4   1  18        0.01        0.00      7.04 o 
  -3   1  18        1.22        0.00      6.57 o 
  -2   1  18        2.31        0.00      5.82 o 
  -1   1  18        5.16        3.30      5.81 o 
  -5   2  18        3.45        0.00      8.14 o 
  -4   2  18        5.89        0.94      7.77 o 
  -3   2  18       15.86       10.44      6.82 o 
  -2   2  18        4.87        0.00      6.58 o 
  -1   2  18       23.20       23.86      3.94 o 
  -3   3  18       23.84       15.44      3.29 o 
                                                 
